# Supplementary material for: QTL Mapping Combined With Comparative Analyses Identified Candidate Genes for Reduced Shattering in Setaria italica
Source: Front Plant Sci. 2018 Jul 19;9:918. doi: 10.3389/fpls.2018.00918 (PMC6060267; doi:10.3389/fpls.2018.00918)
Supplement: TABLE S1 — Genotypic and phenotypic data for the B100 × A10 F2:3 and RIL populations. [file Table_1.XLSX]

## Sheet: F2 population
Supplementary Table S1: Genotypic and phenotypic data for the B100 x A10 F2:3 and RIL populations
F2:3 population
Genotypic data
#foxI	1	2	3	4	5	6	7	8	9	10	11	12	13	14	15	16	17	18	19	20	21	22	23	24	25	26	27	28	29	30	31	32	33	34	35	36	37	38	39	40	41	42	43	44	45	46	47	48	49
*psf300.2	D	D	D	D	D	B	D	D	B	D	D	D	D	D	B	B	D	B	D	B	D	-	D	D	D	D	D	D	B	D	-	-	D	-	D	D	D	-	D	D	D	D	-	B	-	D	B	-	D
*psf313.2	D	D	D	D	D	B	D	D	B	D	D	D	D	D	B	B	D	D	D	B	D	-	D	D	D	D	D	-	B	D	-	D	D	B	D	D	D	-	D	D	D	D	B	B	-	D	B	-	D
*rgr2510.1	A	H	A	H	-	B	H	H	B	H	A	H	H	H	B	B	H	H	H	B	A	H	A	H	A	H	H	H	B	H	B	H	H	B	H	A	A	D	A	H	H	A	B	B	H	A	B	A	A
*psf423	-	D	A	-	H	B	H	D	B	H	A	H	H	H	C	C	D	C	H	C	A	-	A	H	A	H	H	H	B	H	C	H	H	B	H	A	A	C	A	B	H	A	B	B	H	A	B	A	A
*rgr418	D	D	D	D	-	B	D	D	B	D	D	D	D	D	D	B	D	D	D	B	D	D	D	D	D	D	D	D	B	-	-	-	-	-	-	-	-	-	-	-	-	-	-	-	-	-	-	-	-
*psf328	-	D	D	H	A	B	C	H	B	A	H	H	H	H	-	B	H	B	H	B	A	H	A	H	-	H	H	H	B	H	B	H	H	B	A	A	A	-	A	-	H	A	B	B	H	A	B	A	A
*psf470	A	A	H	H	H	B	H	H	B	A	H	H	H	H	B	B	H	B	H	H	H	C	A	H	A	A	H	H	H	H	-	H	B	B	D	A	A	H	A	B	H	H	H	B	-	A	B	-	A
*rgc1246	-	D	C	A	A	B	C	C	C	A	C	B	C	C	C	B	C	B	B	A	C	C	A	B	A	A	C	A	C	C	C	C	B	A	A	A	A	-	A	B	C	C	C	B	-	A	B	C	A
*rgc421.1	-	H	H	H	A	B	A	H	B	A	H	B	H	A	D	B	A	B	B	A	H	-	A	B	H	H	H	A	A	H	D	H	B	A	A	A	H	-	A	H	H	H	H	B	C	A	B	D	A
*rgc556	H	H	C	D	D	B	A	C	C	D	H	C	H	A	H	B	D	B	B	A	H	-	A	B	H	H	H	H	D	H	-	H	B	A	A	A	H	H	A	H	H	H	H	B	-	D	B	C	D
*psf313.1	H	H	H	H	A	B	A	H	B	A	H	B	H	A	B	B	A	B	B	A	H	-	A	B	H	H	H	A	A	H	-	H	B	A	A	A	H	-	A	H	H	H	H	H	-	A	B	C	A
*PSM870	H	H	H	H	A	B	A	H	B	A	H	B	H	A	B	B	A	B	B	A	D	C	A	B	H	H	H	A	A	H	-	H	B	A	A	A	H	C	A	H	H	H	H	H	-	A	B	C	A
*rgc69	-	C	H	-	A	B	A	H	B	A	H	B	H	A	-	B	A	B	B	A	H	B	A	B	H	H	H	A	A	H	H	H	B	A	A	A	H	-	H	-	H	H	H	H	B	A	B	H	A
*psf421	H	C	H	H	A	B	A	H	B	A	H	B	H	A	B	B	A	B	B	A	H	-	D	C	C	-	-	-	-	-	-	C	C	H	H	D	D	-	H	H	H	H	H	H	-	A	H	-	A
*ugt159	-	C	C	C	H	C	A	C	C	A	H	C	C	A	-	C	-	C	C	A	C	-	D	C	C	H	H	A	A	H	-	H	B	H	H	A	H	D	H	-	B	H	H	H	-	A	H	-	A
*PSM708	H	B	H	H	-	B	A	H	B	A	H	B	H	A	B	B	A	B	B	A	H	B	A	B	-	H	H	A	A	H	H	H	B	H	H	A	H	-	H	H	B	H	H	H	B	A	H	B	A
*psf504.3	-	B	D	D	D	B	D	D	B	D	D	B	D	D	-	B	D	B	B	D	D	B	D	B	D	D	D	D	D	D	D	D	B	D	D	D	D	-	D	-	B	D	D	D	B	D	D	-	D
*rgc58.2	D	B	D	D	D	B	D	D	B	D	D	B	D	D	B	B	D	B	B	D	D	-	D	B	D	D	D	D	D	D	D	D	B	D	D	D	D	D	D	D	B	D	D	D	-	D	D	-	D
*rgc919.2	H	B	H	H	A	B	A	D	B	A	H	B	H	A	B	B	A	B	B	A	H	-	A	B	H	H	C	D	A	H	-	D	B	-	D	A	H	-	D	H	B	H	H	H	-	A	H	-	A
*psf112	H	B	H	H	A	B	A	H	B	A	H	B	H	A	B	B	A	B	B	A	H	H	A	B	C	H	H	A	A	H	-	H	B	H	H	A	H	-	H	H	B	H	H	H	-	A	H	-	A
*rgc1677.4	-	B	H	H	A	B	A	H	B	A	H	B	H	A	C	B	A	B	B	A	-	-	A	B	H	B	H	A	A	H	H	H	B	C	C	A	H	-	H	H	B	H	H	H	H	A	H	C	A
*rgc41	H	B	H	H	A	B	A	B	B	A	H	B	H	A	B	B	A	H	B	A	H	H	A	B	H	B	H	A	A	H	-	B	B	A	H	A	H	-	H	H	B	H	H	H	-	A	H	-	H
*psf479	C	C	C	C	A	C	A	C	C	A	C	C	C	A	C	C	A	C	C	A	C	-	A	C	C	C	-	-	-	C	-	C	C	-	C	A	-	-	C	C	C	C	C	C	-	A	C	-	C
*psf492	D	B	D	B	-	B	D	B	-	D	-	-	D	D	B	B	D	D	D	D	D	D	D	B	-	-	D	D	D	-	B	B	B	D	D	D	D	D	D	D	B	D	D	D	D	D	D	D	D
*psf290	B	B	A	B	A	B	A	B	B	A	H	B	H	A	B	B	H	H	H	A	H	-	A	B	H	B	H	A	A	H	-	B	B	A	H	A	A	-	H	H	B	H	H	H	-	A	H	-	H
*rgc601.1	B	B	A	B	-	B	A	B	C	A	H	B	H	A	B	B	H	A	H	A	H	H	A	B	H	B	H	A	A	H	B	B	B	A	H	A	A	A	H	H	B	H	C	C	H	A	C	C	C
*PSM108.1	B	B	A	H	H	H	A	B	H	H	B	B	H	A	A	B	H	H	A	H	A	D	A	H	A	B	H	A	H	A	-	B	H	B	H	H	A	D	H	H	B	H	B	H	-	A	A	-	H
*psm174	-	B	D	C	C	C	D	B	C	H	B	C	H	A	D	B	H	C	A	C	D	-	A	C	A	B	H	D	H	A	C	B	C	B	H	H	A	A	H	H	B	H	B	H	-	A	A	D	H
*rgc1445	-	-	-	-	-	C	A	C	C	C	C	C	D	D	C	B	H	H	D	D	A	-	-	-	-	B	B	A	H	A	B	B	H	B	H	H	A	A	-	C	H	H	B	H	C	-	A	C	D
#foxII
*rgc261	A	H	A	H	H	A	A	H	A	H	H	A	H	H	H	A	H	H	H	B	A	-	H	B	B	A	B	B	H	A	-	D	D	C	H	A	A	-	A	A	H	H	H	B	-	H	A	-	B
*rgc347	A	H	D	D	D	C	A	H	A	H	A	A	C	C	B	A	A	D	A	C	D	-	A	H	-	A	B	H	H	A	-	A	H	D	A	A	A	-	A	A	H	H	A	B	-	A	A	-	B
*rgr2401	A	H	A	D	H	B	H	A	A	B	A	A	A	H	H	A	H	H	H	B	A	-	A	D	A	A	B	A	H	D	-	-	-	-	-	-	-	-	-	-	-	-	-	-	-	-	D	-	A
*rgc615	-	-	-	-	-	B	C	A	-	B	D	-	D	H	C	A	H	H	-	C	D	-	-	-	-	A	B	A	H	A	-	H	H	H	H	A	A	D	A	A	A	H	A	H	-	A	A	-	A
*PSM513	-	H	A	A	H	B	H	H	A	B	A	A	A	H	C	A	H	A	A	B	A	-	A	H	A	A	H	A	A	A	-	B	H	A	H	A	A	A	A	H	A	H	A	H	-	A	A	-	A
*PSM567	A	H	A	A	H	B	H	A	A	B	A	A	A	H	A	A	H	A	A	B	A	A	A	H	A	A	H	A	A	A	A	B	H	A	H	A	A	A	A	A	A	H	A	H	D	A	A	D	A
*PSM812	A	H	A	A	H	B	H	A	A	B	A	A	A	H	H	A	H	A	A	B	A	-	A	H	A	A	H	A	A	A	-	B	H	A	H	A	A	-	A	A	A	H	A	H	-	A	A	C	A
*rgl627	A	H	A	A	H	H	A	A	A	H	A	A	A	H	H	A	H	A	A	H	A	D	A	H	A	A	H	A	A	A	-	H	H	A	H	A	A	D	A	A	A	A	A	H	-	A	A	-	A
*rgc105	A	C	A	A	H	H	A	A	A	C	A	A	A	H	H	A	C	A	A	H	A	-	A	H	A	A	H	A	A	A	-	B	H	-	H	A	A	-	A	A	A	A	A	C	-	A	A	-	A
*PSM526	-	H	A	D	H	H	A	A	A	H	D	A	A	H	-	A	A	A	A	A	A	A	A	H	A	A	H	A	A	A	A	B	H	A	H	A	A	-	A	-	A	A	A	H	A	A	A	A	A
*PSM761	-	-	-	-	-	-	-	-	-	-	-	-	-	-	-	-	-	-	-	-	-	-	-	-	-	-	-	-	-	-	-	B	C	A	C	-	-	-	-	-	A	A	C	C	-	-	A	C	A
*rgc83.1	D	D	D	D	D	D	D	D	D	D	D	D	D	D	D	D	D	D	D	D	D	D	D	D	D	D	D	D	D	D	-	B	D	D	D	D	D	D	D	D	D	D	D	D	-	D	D	D	D
*rgc711	A	H	A	A	-	H	A	A	A	H	A	A	A	H	A	A	A	A	A	A	H	A	A	H	A	A	H	H	A	A	A	B	H	A	H	A	A	A	A	A	A	A	A	H	A	A	A	A	A
*PSM857	A	H	A	A	H	H	A	A	A	H	A	A	A	H	A	A	A	A	A	A	H	-	A	H	A	A	H	H	A	A	-	C	H	A	H	A	A	-	A	A	A	A	A	A	-	A	A	-	A
*PSM655	D	H	A	D	H	H	A	A	A	H	D	A	A	H	-	A	A	A	A	A	H	A	A	H	A	A	H	H	A	A	A	B	H	A	H	A	A	-	A	-	A	A	A	A	A	A	A	A	A
*rgr1016	D	H	A	A	H	H	A	A	A	H	H	A	A	H	-	A	A	A	A	A	H	A	A	H	A	A	H	H	A	H	A	B	H	A	B	A	A	-	A	-	A	A	A	A	A	A	A	A	A
*rgc397	A	H	A	A	H	H	A	A	A	H	H	A	A	H	-	A	A	A	A	A	H	A	A	H	A	A	H	H	A	H	A	B	H	D	B	A	A	-	A	-	A	A	A	A	A	A	A	C	A
*psf288	-	A	A	A	H	H	A	A	A	H	H	A	A	H	H	A	A	A	A	A	A	-	A	H	A	A	H	H	A	H	A	B	H	A	B	A	A	-	A	A	A	A	A	A	-	A	A	-	A
*rgr1751	A	A	-	-	-	C	D	D	D	C	C	D	D	H	C	D	D	D	D	D	D	-	D	C	-	A	H	H	A	H	-	B	H	A	B	A	A	D	A	A	A	A	A	A	-	A	A	-	A
*psf181	-	-	-	A	H	H	A	A	A	H	H	A	A	H	H	A	A	A	A	A	A	-	A	H	H	A	H	H	A	C	-	B	H	A	B	A	A	A	A	A	A	A	A	A	-	A	A	-	A
*psf460.2	-	A	A	A	H	H	A	A	A	B	H	A	A	H	H	A	A	A	A	A	A	H	A	H	H	A	H	H	A	H	D	B	H	A	B	A	A	D	A	D	A	A	A	A	D	A	A	H	A
*psf504.4	-	D	D	D	D	D	D	D	D	B	D	D	D	-	-	D	D	D	D	D	D	D	D	D	D	D	D	D	D	D	D	B	D	D	B	D	D	-	D	-	D	D	D	D	D	D	D	D	D
*rgg1112.2	A	D	A	A	A	D	A	A	-	-	-	-	A	D	D	A	A	A	A	A	A	-	A	-	D	A	H	D	A	H	-	B	H	A	B	A	A	A	A	A	A	A	A	A	-	A	A	-	A
*psr574	D	A	A	D	A	H	A	A	A	B	D	A	A	H	-	A	A	A	A	A	A	H	A	H	H	A	H	H	A	H	A	H	H	A	H	A	A	-	A	-	A	A	A	A	H	A	H	H	A
*ugt204	A	A	A	A	A	H	H	A	A	B	H	H	A	H	H	A	A	A	A	A	A	-	A	H	H	A	H	H	A	H	-	H	H	A	H	A	A	-	A	A	A	A	A	A	-	A	H	-	A
*psf26	D	D	A	A	A	H	H	A	A	B	H	H	A	H	H	A	A	A	A	A	A	-	A	C	-	A	H	B	A	C	-	C	C	D	H	A	A	-	D	A	A	C	A	D	-	D	H	-	A
*rgc609	A	H	A	A	A	H	H	A	A	B	H	H	A	H	H	H	A	A	A	A	A	-	A	D	-	-	-	-	-	-	-	-	-	-	-	-	-	-	-	-	-	-	-	-	-	-	-	-	-
*rgc83.3	A	C	A	A	A	C	C	A	A	C	C	C	A	C	C	C	A	A	A	A	A	-	A	C	C	A	C	C	A	C	-	C	C	-	A	A	C	-	A	A	A	C	A	A	-	A	C	-	A
*PSM647	A	H	A	A	A	B	H	A	A	B	H	H	H	H	H	H	A	H	A	A	A	-	A	H	H	A	H	H	H	H	-	A	H	H	A	A	H	-	A	A	H	H	A	A	-	A	H	-	A
*rgc63	A	H	A	A	-	B	H	A	D	B	H	H	H	H	H	H	D	H	A	A	A	C	A	H	H	-	H	C	C	H	A	A	H	H	A	A	D	-	D	D	H	H	A	A	H	D	H	C	A
*rgc285	A	B	A	A	A	B	H	A	A	B	H	H	H	H	H	H	A	H	A	A	A	C	A	H	H	A	H	H	H	H	A	A	A	C	A	A	H	C	A	A	H	H	A	A	C	A	H	C	A
*rgc1236.1	A	H	A	A	A	B	H	A	A	B	H	H	H	H	H	H	A	H	A	A	A	-	A	H	H	A	H	H	H	H	-	H	A	D	A	A	H	-	A	A	H	H	A	A	-	A	H	-	A
*rgc492	-	C	A	-	A	B	D	A	A	B	C	H	H	H	-	D	A	D	A	A	A	B	A	H	H	A	D	D	H	H	-	H	A	-	A	A	H	-	A	-	D	H	D	A	C	A	H	C	A
*rgc147	A	H	A	A	-	B	H	A	H	B	H	H	H	H	H	H	A	H	A	A	A	B	A	H	H	A	H	H	H	H	A	H	A	H	A	A	H	H	A	A	H	H	A	A	H	A	H	H	A
*rgc1236.2	A	H	A	A	H	B	H	A	C	B	H	H	H	H	H	H	A	H	A	A	A	-	A	H	H	A	H	H	H	H	-	H	A	H	A	A	H	-	A	A	C	H	A	A	-	A	H	-	A
*psf504.1	-	-	A	-	H	B	H	H	B	B	-	H	H	H	-	H	B	H	A	A	H	B	H	B	H	A	H	H	B	H	A	H	H	H	A	H	H	-	A	-	B	H	D	A	H	A	H	H	A
*rgc12	D	H	A	A	H	B	H	H	B	B	H	H	H	H	D	H	B	H	A	A	H	C	H	B	H	A	H	H	B	H	D	H	H	H	A	H	H	H	A	H	B	H	A	A	-	A	H	H	A
*rgc496.3	D	D	D	D	D	B	B	D	B	B	D	B	D	D	-	D	B	D	D	D	B	B	D	B	D	D	B	D	B	D	D	D	D	D	D	D	D	-	D	-	B	D	D	D	D	D	D	D	D
*rgc6.2	-	H	H	A	H	B	B	H	B	B	H	B	C	B	-	C	B	H	A	A	B	-	H	B	H	A	B	H	B	A	-	H	H	-	A	H	H	-	A	-	B	H	H	H	-	A	H	-	A
*rgr1789	A	H	H	A	H	B	B	H	B	H	H	B	H	B	H	C	B	B	A	A	C	C	H	B	H	A	B	H	B	A	-	-	H	H	A	H	H	-	A	-	B	H	H	C	-	A	C	-	A
*rgc119.1	A	A	H	A	-	C	B	H	B	H	H	B	H	B	-	H	B	A	A	A	B	-	H	B	H	H	B	H	B	A	-	H	H	H	A	H	H	H	A	H	B	H	H	H	-	A	H	-	H
*rgc421.2	-	A	H	A	H	B	H	H	B	H	H	B	H	B	H	H	B	A	A	A	B	D	H	B	D	H	B	H	B	A	D	D	H	H	A	H	H	H	A	D	B	H	H	H	D	A	H	H	H
*psf360	-	A	D	-	H	B	H	H	B	H	D	B	H	B	-	B	B	A	A	A	B	C	H	B	H	H	B	A	C	A	H	D	H	H	H	H	H	-	A	-	B	H	H	H	A	A	H	D	C
*rgc213	A	A	A	A	-	H	H	H	B	H	A	H	H	B	B	H	B	A	A	H	B	H	H	H	A	H	B	A	H	A	H	H	H	H	H	H	H	H	A	H	H	H	H	H	A	A	A	H	H
#foxIII
*rgc901	H	H	H	A	B	A	A	A	A	B	H	H	A	B	H	H	A	A	H	B	B	H	H	B	H	H	H	H	B	H	-	A	A	A	H	B	A	C	B	A	H	H	H	B	-	B	H	D	H
*rgc222.1	H	C	A	A	-	A	A	H	A	B	H	H	A	B	H	H	A	A	H	H	B	H	H	B	-	A	H	H	H	H	H	A	A	A	H	B	A	-	B	A	H	H	H	B	B	H	H	H	H
*PSM716	-	H	A	B	H	H	A	H	B	B	A	H	A	B	H	H	A	A	H	H	H	H	H	B	A	H	B	C	A	B	-	H	A	D	H	B	H	-	B	A	H	H	H	B	H	H	A	H	H
*rgc87	H	H	A	B	-	H	A	H	-	B	A	D	A	C	D	D	A	A	H	H	D	H	H	B	D	-	B	H	A	B	H	A	A	A	H	B	H	C	B	A	H	H	H	B	B	H	A	H	H
*rgc6.1	H	H	A	B	H	H	A	H	B	B	A	H	A	B	H	H	A	A	H	H	H	H	H	B	A	H	B	H	A	B	H	H	A	A	A	B	H	A	H	H	A	H	H	B	B	H	A	H	H
*PSM265	-	-	A	-	A	H	H	H	B	A	H	H	A	B	-	H	A	A	H	H	H	H	H	B	A	H	B	H	A	B	H	H	A	A	A	H	H	-	H	-	H	H	H	B	B	H	A	H	H
*psf66.5	-	-	-	-	D	D	-	D	-	D	-	-	D	D	-	D	D	D	D	D	D	-	D	B	D	D	B	B	D	B	-	-	D	-	D	D	D	-	-	-	D	D	-	-	B	D	D	-	D
*PSM295	A	H	H	B	-	H	H	H	B	A	A	A	H	H	B	H	A	A	H	A	H	H	H	B	-	-	B	C	A	H	H	D	D	D	D	H	H	-	D	H	H	A	A	B	B	A	A	H	A
*psf300.4	D	D	D	B	D	D	D	D	B	D	D	D	D	D	B	D	D	D	D	D	D	D	D	B	D	D	B	B	D	D	-	D	D	D	D	D	D	-	D	D	D	D	D	B	-	D	D	-	D
*rgc74.2	C	H	H	B	A	H	H	H	B	A	A	A	H	H	B	H	A	A	H	A	H	H	H	B	H	H	B	B	A	H	C	A	H	H	A	H	H	-	H	H	H	A	A	B	B	A	A	H	A
*rgr188	-	C	H	-	D	H	H	H	B	A	D	D	H	C	-	H	A	A	C	A	H	H	H	B	H	H	B	B	A	H	H	A	H	H	A	H	H	D	D	-	H	A	D	B	B	A	A	H	A
*psr161	-	H	H	-	A	H	H	H	B	A	-	A	H	H	-	H	A	-	-	-	-	-	-	-	-	-	B	-	D	H	H	A	H	H	A	H	H	-	H	-	H	A	A	B	B	A	A	-	A
*PSM319	-	-	C	-	D	H	H	H	B	A	-	D	H	H	-	H	A	D	H	A	H	-	C	B	H	H	B	B	-	H	-	-	H	H	A	C	H	-	H	-	H	D	-	B	-	A	A	-	A
*rgc1268	H	H	H	B	A	H	H	H	B	A	A	A	H	H	B	H	A	A	H	A	-	-	-	-	-	H	B	B	A	H	-	A	H	H	A	H	H	D	H	H	H	A	A	B	-	A	A	-	A
*rgc308	H	H	H	B	A	H	H	H	B	A	A	A	H	H	B	H	A	A	H	A	H	-	-	B	H	H	B	B	A	H	-	A	H	H	A	H	H	D	B	H	H	A	A	H	-	A	A	-	A
*rgc903.2	H	H	H	C	D	H	H	H	B	A	-	-	B	H	B	H	A	A	B	A	H	-	H	B	H	H	B	B	A	-	-	D	-	-	-	-	-	-	-	-	-	A	A	H	-	-	-	-	-
*rgc1000	-	-	-	-	-	-	-	-	-	-	-	-	-	-	-	-	-	-	-	-	-	-	-	-	-	-	B	B	A	H	H	A	H	H	A	H	H	D	B	D	H	A	A	D	B	A	A	H	A
*psf156	H	H	H	B	A	H	H	H	B	A	A	A	B	H	B	H	A	A	B	A	H	-	H	B	H	H	B	B	A	H	-	A	H	-	A	H	H	-	B	H	H	A	A	H	-	A	A	-	A
*psf256	H	H	H	B	A	H	H	H	B	A	A	A	B	H	B	H	A	A	B	A	C	-	H	B	H	H	B	B	A	H	-	A	H	-	A	H	H	-	B	H	H	A	A	C	-	A	A	-	A
*PSM100	C	H	-	H	D	H	H	H	H	H	D	A	H	H	A	H	A	A	B	C	C	D	A	B	C	H	B	B	A	A	-	A	H	-	H	H	H	-	C	C	A	A	A	H	-	A	A	-	H
*psr17.1	H	H	A	H	-	H	H	H	H	H	H	A	H	D	A	H	A	A	B	H	H	A	A	B	H	H	B	B	A	A	A	A	H	H	H	H	H	C	B	H	A	A	A	H	B	A	A	H	H
*rgc444	-	C	A	H	A	H	H	H	H	H	H	A	H	H	A	C	A	A	B	H	H	A	A	B	H	H	B	B	A	A	A	A	H	H	H	H	H	C	B	H	A	A	A	H	C	A	A	H	C
*psf504.2	-	-	A	-	A	C	C	C	C	C	-	A	C	C	-	C	A	A	C	C	C	A	A	C	C	C	C	C	A	A	A	C	C	C	C	C	C	-	C	-	A	A	A	C	C	A	A	C	C
*psr483.1	C	A	A	C	-	C	C	C	C	C	C	A	C	-	A	C	A	A	B	C	C	A	A	C	C	C	C	C	A	A	A	C	C	C	C	C	C	C	B	C	A	A	A	C	C	A	A	C	C
*rgg1391	H	A	A	H	A	B	H	H	H	H	H	A	H	H	A	H	A	A	B	H	H	-	A	B	H	H	-	C	A	A	-	-	-	-	-	-	-	-	-	-	-	-	-	-	-	-	-	-	-
*rgr617	-	A	A	A	H	B	H	H	H	H	H	A	H	H	-	H	A	A	B	H	D	-	D	B	H	A	B	B	A	A	A	H	H	H	H	H	A	-	B	-	A	A	A	H	B	A	A	H	H
*rgc83.5	D	D	D	D	D	B	D	D	D	D	D	D	D	D	D	D	D	D	B	D	D	D	D	B	D	D	B	B	D	D	-	D	D	-	D	D	D	D	B	-	D	D	D	-	-	D	D	-	D
*rgc597.1	-	A	A	-	H	-	-	H	H	-	-	A	H	H	-	H	A	A	B	H	H	A	A	H	H	A	B	B	H	A	A	H	B	B	H	H	H	-	B	-	A	A	A	H	B	A	H	H	H
*rgc825.2	H	A	C	A	-	B	H	H	-	H	-	D	H	-	D	H	D	D	B	D	D	A	A	H	H	A	B	B	H	A	A	H	B	B	B	H	H	H	H	H	A	A	A	H	B	A	H	H	H
*psm371	H	A	H	A	H	B	H	H	H	H	H	A	H	B	A	H	A	A	B	H	H	-	A	H	H	A	B	B	H	B	-	H	B	B	B	H	H	-	H	H	A	A	A	H	-	A	H	-	H
*rgr830	B	A	H	A	H	B	H	H	A	B	B	A	H	B	A	H	A	A	B	H	H	H	H	H	H	A	H	B	H	B	-	H	B	C	B	H	H	D	H	H	A	A	A	H	-	A	H	-	H
*rgc1016	B	A	-	-	-	-	-	-	-	-	-	-	-	-	-	-	-	-	-	-	-	A	H	H	-	-	D	C	B	B	H	H	B	C	D	-	-	-	D	H	H	H	-	-	-	-	-	-	-
*psf258	B	A	H	A	H	H	A	H	H	H	B	H	A	B	H	B	B	H	H	H	H	D	B	H	H	A	H	B	B	B	-	B	B	B	H	H	H	A	A	H	H	H	A	A	-	A	H	H	H
#foxIV
*psm758	H	A	A	A	-	B	A	H	C	H	H	D	H	A	C	C	H	H	B	H	H	H	H	B	H	B	B	H	H	H	H	B	H	H	H	H	D	-	B	D	H	C	C	C	H	D	H	H	H
*psf278	H	A	A	A	-	B	A	H	-	H	H	A	H	A	B	B	H	H	B	H	H	H	H	B	D	B	B	H	H	H	H	B	H	H	H	H	A	-	B	A	H	B	B	B	B	H	H	H	H
*psf21	H	A	A	A	-	B	A	H	C	H	H	A	H	A	B	B	H	H	B	H	D	H	H	B	-	-	C	-	H	H	H	B	H	H	H	H	A	H	B	A	H	B	B	B	B	H	H	H	H
*psr470	H	H	H	A	-	B	H	H	H	H	H	A	H	A	B	H	H	H	B	H	H	B	H	A	H	B	B	B	H	B	H	B	H	H	H	B	A	H	H	A	A	B	H	B	B	B	H	H	B
*PSM321	-	H	H	C	B	B	H	H	H	B	C	A	H	A	-	H	H	H	B	H	H	C	H	A	H	B	B	B	H	B	H	H	H	H	H	B	A	-	H	-	A	B	C	B	B	B	H	C	B
*rgc498	-	H	H	H	H	H	C	H	A	B	H	A	H	A	B	H	H	B	B	H	H	C	H	A	A	H	B	H	H	B	D	H	H	A	A	B	H	C	A	H	H	H	H	C	C	B	H	B	H
*rgc562	-	D	D	D	D	D	B	D	D	B	D	D	D	D	B	D	D	B	B	D	D	-	D	D	D	D	B	D	D	B	D	D	D	D	D	B	D	-	D	D	D	D	D	B	-	B	D	-	D
*psf282	-	H	H	C	H	H	B	H	D	B	H	D	C	A	B	H	B	B	B	H	H	-	C	A	D	H	B	D	-	C	-	H	H	A	A	B	H	B	A	-	H	C	H	C	-	C	H	C	H
*rgc1677.2	-	H	H	H	H	H	B	H	A	H	H	A	H	A	B	H	H	H	B	H	H	C	H	A	A	H	B	H	H	H	A	H	H	A	A	H	H	C	A	H	H	A	H	B	D	B	H	C	H
*psf125	-	-	D	-	H	H	B	H	A	H	-	A	H	A	-	H	B	D	B	H	H	C	H	A	-	H	C	H	D	H	A	B	H	-	A	H	H	-	A	-	H	A	-	B	A	C	H	B	H
*psr487	D	D	D	D	D	D	B	D	D	D	D	D	D	D	-	D	B	D	B	D	D	B	D	D	D	D	B	D	D	D	D	B	D	D	D	D	D	B	D	-	D	D	D	B	D	B	D	B	-
*PSM403	H	H	H	H	-	-	B	H	A	H	H	A	H	A	B	H	B	H	C	H	D	B	H	A	A	D	B	D	H	H	D	B	H	D	A	H	H	B	A	H	H	D	H	B	A	B	D	B	H
*psf79	H	H	H	H	-	H	B	H	A	H	H	A	H	A	B	H	B	H	B	H	H	B	H	A	A	H	B	H	H	H	A	B	A	A	A	H	H	B	A	H	H	A	H	B	A	B	H	B	H
*rgc235	-	-	-	-	-	-	-	-	-	-	-	-	-	-	-	-	-	-	-	-	-	-	-	-	-	H	B	H	H	H	A	B	A	A	A	H	H	-	A	H	H	A	H	B	A	B	C	B	H
*psf472	-	C	H	-	A	H	B	H	D	H	H	D	C	A	-	C	B	C	B	H	H	B	H	A	A	D	B	H	H	H	A	B	A	A	A	H	H	-	A	-	H	D	H	B	A	B	D	B	H
*rgc1419	H	H	H	H	-	H	B	H	A	H	H	A	H	A	B	H	B	H	B	H	H	B	H	A	A	H	B	H	H	H	A	B	A	A	A	H	H	B	A	H	H	A	H	B	A	B	H	B	H
*rgc1115	H	H	H	H	A	H	B	H	A	H	H	A	H	A	B	H	B	H	B	H	H	H	H	A	A	H	B	H	H	H	-	B	A	A	A	H	H	-	A	H	H	A	H	B	-	B	H	H	H
*rgc58.1	H	H	H	H	A	H	B	H	A	H	H	A	H	A	B	H	B	H	B	H	H	C	H	A	A	H	B	C	H	H	D	B	A	A	A	H	H	-	A	H	H	A	H	B	D	B	H	C	H
*psf409	H	H	H	H	-	H	B	H	D	H	H	D	C	A	C	H	B	H	C	H	H	H	H	A	D	H	B	H	H	H	A	B	A	A	A	H	H	C	D	H	A	A	H	B	A	B	C	-	-
*rgc358	H	H	H	H	A	H	B	H	A	H	H	A	H	A	-	H	B	H	B	H	H	H	H	A	A	H	B	H	H	H	A	B	A	A	A	H	H	-	A	-	A	A	H	B	A	B	H	H	H
*psf460.1	H	H	H	A	A	H	H	H	H	H	H	A	H	A	B	H	B	H	B	H	H	H	H	A	A	H	B	H	A	H	D	H	A	H	A	B	A	-	H	B	A	A	H	B	H	H	H	H	H
*psf347	D	H	C	H	A	A	H	D	H	A	A	H	A	A	-	H	C	H	C	H	H	H	H	A	A	H	H	H	A	H	H	H	A	H	A	H	A	-	H	-	A	A	H	B	H	H	H	H	H
*psf262	-	D	B	-	A	A	H	D	H	D	D	H	A	A	-	H	C	H	C	H	H	D	D	D	D	H	H	H	D	H	H	H	A	H	A	H	A	-	H	-	A	A	H	B	H	H	H	H	H
*psr129	-	C	B	C	A	A	C	A	C	A	A	C	A	A	C	C	B	C	B	C	C	C	A	A	A	C	C	C	A	C	C	C	A	C	A	C	A	D	C	B	A	A	C	B	C	C	C	C	C
*psf38	A	H	B	H	A	A	H	A	H	A	A	D	A	A	H	H	B	H	B	H	H	-	A	A	A	H	H	H	A	D	-	D	A	D	D	H	A	-	H	C	A	A	H	H	-	H	H	-	H
*psf227	-	B	B	C	D	D	A	A	A	A	B	C	A	A	-	A	A	C	A	A	A	C	C	A	A	A	A	A	B	D	C	C	A	A	A	H	A	-	A	-	A	C	B	H	C	A	A	B	A
*rgc319	C	B	B	C	H	H	A	A	A	A	B	H	A	A	-	A	A	B	A	A	A	B	C	A	A	A	A	A	B	A	B	B	A	A	A	C	A	-	A	-	A	B	B	H	B	A	A	B	A
*rgc496.4	C	B	B	B	D	H	A	A	A	A	B	H	A	A	-	A	A	C	A	A	A	B	H	A	A	A	A	A	B	A	B	B	A	A	A	H	A	-	A	-	A	C	B	H	B	A	A	B	A
*psf416	-	C	B	H	H	H	A	A	H	D	C	H	D	D	-	D	D	B	A	A	D	B	H	D	D	H	H	H	B	D	C	C	H	D	D	H	D	-	D	-	C	C	C	H	C	D	D	B	D
#foxV
*rgr566	-	A	B	A	H	B	H	A	B	H	B	A	H	H	C	B	A	H	H	B	H	C	H	H	A	A	H	A	B	A	-	H	H	D	A	H	B	-	B	C	H	H	H	H	C	H	A	C	H
*PSM202	-	-	C	-	H	B	H	A	B	C	-	A	H	H	-	B	A	B	C	B	H	C	H	C	D	A	B	A	B	A	H	H	H	H	A	H	B	-	B	-	H	D	H	H	B	H	A	H	H
*psf63.1	D	H	B	D	H	H	B	A	B	H	H	A	A	H	-	A	A	H	A	H	A	B	H	H	A	A	H	A	A	A	H	B	B	H	H	A	B	-	H	-	B	B	A	B	H	A	H	H	D
*psf248.1	H	H	B	H	H	H	B	A	B	H	H	A	A	H	H	A	A	H	A	H	A	-	H	H	A	A	H	A	A	A	-	B	B	D	H	A	B	-	H	H	B	B	A	B	-	A	D	-	H
*psm713	H	H	B	H	-	H	B	H	H	H	H	A	A	H	H	D	H	H	A	H	A	B	H	H	-	D	H	D	A	A	H	B	B	H	A	A	C	-	H	H	B	B	A	H	H	D	H	H	H
*rgc643.1	C	C	C	C	-	C	C	C	-	C	C	A	A	-	C	A	C	C	A	C	A	C	C	C	A	-	C	A	A	A	C	C	C	C	A	A	C	-	C	C	C	C	A	C	C	A	C	C	C
*rgc131	B	H	B	H	H	H	B	H	H	H	H	H	A	H	H	A	H	H	A	H	A	H	H	B	A	H	H	A	D	D	-	B	B	-	A	A	H	-	H	H	B	B	A	H	-	A	H	-	H
*rgc30	-	D	B	-	H	H	B	H	D	H	-	H	A	H	-	A	H	H	A	H	A	H	H	B	A	H	H	D	D	D	H	B	B	D	D	D	H	-	H	-	B	B	D	H	H	A	H	H	H
*psf425	B	H	C	D	D	D	-	-	-	D	H	H	A	H	H	A	H	H	D	H	D	-	H	C	-	D	D	D	D	D	-	C	C	D	D	D	H	-	D	D	B	B	D	H	-	D	D	-	H
*psf267.2	B	H	B	H	H	H	B	H	H	H	H	H	A	H	H	A	H	H	A	H	A	-	H	B	A	H	H	A	A	A	-	B	B	A	A	A	H	C	H	H	B	B	A	H	-	A	H	-	H
*psf153	-	H	B	-	H	H	B	H	H	H	H	H	A	H	-	A	H	H	A	H	A	H	H	B	A	H	H	A	A	A	H	B	B	A	A	A	H	-	H	-	B	B	A	H	H	A	H	A	H
*rgc536	-	C	C	-	H	D	B	H	D	H	C	C	A	B	-	D	-	-	-	-	-	-	-	-	-	C	H	D	A	A	H	B	B	D	A	A	H	-	-	-	B	B	D	H	H	A	D	A	H
*rgc178	-	-	C	-	D	H	D	D	-	D	H	H	H	H	-	A	C	H	A	H	D	H	B	B	D	H	H	D	D	A	H	B	-	D	D	D	H	-	H	-	C	B	A	D	D	D	D	D	H
*psf121.2	B	H	B	H	H	H	A	H	H	H	H	H	H	H	H	A	H	H	A	H	A	H	B	B	A	H	H	A	A	A	-	B	B	A	A	A	H	H	H	H	B	B	A	H	-	A	H	D	H
*psf197	-	-	-	-	-	-	-	-	-	-	-	-	-	-	-	-	-	-	-	-	-	-	-	-	-	D	H	A	A	A	H	B	B	A	A	A	H	H	H	H	B	B	A	B	H	A	H	A	H
*psr17.2	B	H	B	H	-	B	A	H	H	H	H	H	H	H	D	A	A	H	A	H	A	H	B	B	H	D	H	A	H	A	H	C	C	A	A	A	H	-	D	A	B	B	A	B	H	A	H	H	H
*rgc409	B	H	B	H	H	B	A	B	H	H	H	H	H	H	H	A	A	H	A	H	A	H	B	B	H	H	H	A	H	H	-	B	H	H	A	A	H	H	H	A	B	B	A	B	-	A	H	-	H
*psf315	-	-	C	C	C	B	A	B	B	H	H	H	C	C	C	A	D	H	A	H	A	H	B	C	C	H	H	A	H	H	H	H	H	H	H	A	B	D	A	D	B	B	A	B	C	A	H	-	H
*PSM95	-	H	B	D	B	B	A	B	B	H	H	H	H	H	-	D	D	C	H	H	A	H	B	B	H	H	H	A	H	H	H	H	H	C	B	A	B	-	A	-	B	B	A	B	H	A	H	H	H
*psr17.3	C	C	C	C	-	C	A	C	C	-	C	C	C	-	C	A	A	C	C	C	A	C	C	C	C	C	C	C	C	C	C	C	C	C	C	A	C	C	A	A	C	C	A	C	C	A	C	C	C
*psf386	H	H	B	H	B	B	A	B	B	H	B	H	H	H	H	A	A	H	H	H	H	D	B	B	H	H	H	H	H	H	-	H	H	H	B	A	B	D	A	A	H	B	A	B	-	A	H	-	H
*psm530	H	H	B	H	-	B	H	B	C	H	C	H	H	C	H	D	D	H	C	C	C	H	C	C	-	-	C	-	H	H	H	H	H	C	C	H	H	H	D	D	H	C	D	C	C	D	H	H	H
*psm768	H	H	B	H	B	B	H	B	B	H	B	H	H	H	H	A	A	H	H	H	H	H	B	B	-	H	H	H	H	H	H	H	H	B	B	H	H	H	A	A	H	B	A	B	H	-	H	H	H
*psf412	-	-	C	-	C	C	H	C	C	H	C	H	H	D	-	A	D	H	H	H	H	H	B	C	-	H	H	D	H	H	H	H	H	B	B	H	H	-	A	-	H	B	A	B	H	A	H	A	D
*psf317	-	D	B	-	C	B	H	B	B	H	C	H	H	H	-	A	A	H	H	H	H	H	B	B	H	H	H	H	H	H	H	H	H	B	B	H	H	-	A	-	H	B	A	B	A	A	H	D	H
*rgc903.1	H	H	B	B	C	B	H	B	-	-	-	-	H	-	-	A	D	-	H	H	H	C	B	B	H	H	H	H	H	H	-	H	H	C	B	-	-	-	A	A	H	H	H	B	-	D	-	-	D
*rgc256	-	-	B	-	B	B	D	B	D	D	-	D	D	D	-	D	D	D	D	D	D	D	B	-	D	D	D	D	D	D	D	B	D	B	B	D	D	-	D	-	D	D	D	-	D	D	D	D	D
*rgc385	H	H	B	H	B	H	H	H	H	H	B	H	H	H	H	H	A	H	H	H	H	C	B	H	H	H	H	A	H	H	-	B	H	B	B	H	H	-	A	H	H	A	H	H	-	A	H	-	D
*rgc949	A	H	B	H	B	H	H	A	H	H	B	H	H	H	H	H	A	H	H	A	H	D	B	H	H	H	H	A	H	H	-	C	H	B	H	H	H	H	A	H	H	A	H	H	-	A	H	-	H
*rgc601.2	A	H	B	H	-	H	H	A	-	C	B	H	H	H	H	H	D	H	H	A	H	H	B	H	C	H	H	A	H	H	H	B	H	B	H	H	C	H	A	H	H	A	H	H	A	A	C	-	C
*PSM613	A	A	C	-	C	C	C	A	-	C	C	C	C	C	-	-	A	D	-	-	-	-	C	C	C	C	C	A	H	H	-	H	C	C	H	H	B	-	A	H	C	A	H	H	-	A	H	-	H
*psf422	D	D	C	D	-	H	H	A	D	H	H	H	H	D	H	H	A	D	A	A	H	H	C	D	-	C	D	D	H	H	H	C	H	C	H	H	H	D	D	H	H	D	H	H	A	D	C	H	C
*rgr2174	A	A	B	H	B	H	B	A	H	H	B	H	H	H	H	H	A	H	A	A	B	D	B	A	H	H	H	A	H	H	-	B	A	B	H	H	B	-	A	H	H	A	H	H	-	H	B	-	H
*psf100	A	A	B	H	B	H	B	A	B	A	H	H	H	B	B	H	A	H	A	A	B	-	B	H	H	B	H	A	B	H	-	B	A	B	H	H	H	-	A	H	A	A	H	H	-	H	B	-	H
*rgc919.1	A	H	B	H	B	H	B	A	B	A	H	H	H	H	B	H	H	H	A	H	B	-	B	H	H	B	H	A	B	H	-	B	A	B	H	A	H	-	H	H	A	A	H	H	-	B	H	-	H
#foxVI
*psf370.2	A	A	A	H	-	H	A	B	B	A	B	A	H	H	D	D	A	H	A	H	D	H	A	A	D	A	B	D	B	H	D	H	A	A	H	H	H	-	B	H	A	A	H	H	H	A	B	H	B
*rgc83.6	A	A	A	H	H	H	A	B	B	A	B	A	H	H	H	H	A	H	A	H	A	-	A	H	A	A	B	H	B	H	-	C	A	A	H	H	H	-	B	H	A	A	H	H	-	A	B	-	B
*rgc929.2	-	A	A	-	H	A	A	D	B	H	-	A	H	H	-	H	A	H	A	H	A	A	H	D	D	H	B	H	H	H	H	H	A	A	H	A	H	-	H	-	A	A	D	A	A	A	H	H	H
*psf248.2	H	A	A	H	H	A	A	A	B	H	B	A	H	A	A	H	A	B	A	H	A	-	H	H	H	H	B	H	H	H	-	H	A	A	H	H	H	H	H	H	H	A	H	A	-	A	H	-	A
*ugt737	H	A	A	D	B	D	A	A	H	D	H	A	H	A	D	B	A	B	A	H	A	-	H	A	H	H	H	H	H	H	-	H	A	D	H	H	H	-	H	H	H	A	B	A	-	A	H	-	A
*psf24	-	-	D	-	B	H	H	D	H	H	-	A	H	H	-	B	A	H	D	H	H	H	H	C	C	H	H	H	H	B	H	H	H	H	H	H	H	-	H	-	H	D	B	D	A	D	H	C	A
*psf370.1	H	H	A	H	-	H	C	A	C	C	H	D	H	H	H	B	A	B	A	H	H	H	H	H	-	C	H	H	H	B	H	H	H	H	H	H	H	-	H	H	H	A	B	D	A	D	C	H	A
*rgg1112.1	-	H	A	-	B	H	H	A	-	-	-	-	H	H	H	B	A	B	A	H	H	-	H	-	D	H	H	-	H	B	-	-	H	H	H	H	H	-	H	H	H	A	B	A	-	A	H	-	A
*psf276	H	H	A	H	B	H	H	D	H	H	H	D	H	H	H	B	A	B	A	H	H	C	H	H	H	H	C	D	H	C	-	D	D	-	H	H	H	D	D	D	H	A	B	A	-	A	H	-	A
*rgc621	-	H	A	H	B	D	H	A	H	H	C	A	H	H	-	B	A	B	A	H	H	-	H	H	H	H	H	A	H	B	-	D	H	H	D	H	H	-	H	-	H	A	B	A	-	A	D	-	A
*PSM756	H	H	A	H	-	H	H	A	H	H	H	A	H	H	H	B	A	B	A	H	H	H	H	H	H	H	H	A	H	B	H	H	H	H	H	H	H	-	H	H	H	A	B	A	H	A	H	H	A
*rgc929.1	-	D	A	-	B	H	H	A	H	H	-	A	H	H	-	B	A	B	A	C	H	H	H	H	D	H	H	A	D	B	D	D	H	H	H	H	H	-	H	-	H	A	C	A	H	A	H	D	H
*PSM531	-	-	-	-	B	H	B	A	H	H	D	A	H	H	-	B	A	B	A	D	H	H	H	H	H	H	H	D	D	B	-	-	-	-	-	-	-	-	-	-	-	-	-	-	-	A	H	-	A
*psm530	-	H	A	H	B	H	B	A	H	H	H	A	H	H	-	B	A	B	A	H	H	-	H	H	H	H	H	A	H	B	-	-	B	H	H	H	H	H	H	-	H	A	B	A	-	A	H	-	A
*psf63.2	-	C	A	C	C	C	C	A	C	C	C	A	C	C	-	C	A	C	A	C	C	C	C	C	C	C	C	A	C	C	C	C	C	C	C	C	C	-	C	-	C	A	C	A	C	A	C	C	A
*PSM671	H	H	A	H	B	H	B	A	H	H	H	A	H	H	H	B	A	B	A	H	H	-	H	H	H	H	H	A	H	B	-	H	B	H	H	H	H	H	H	H	H	A	B	A	-	A	H	-	A
*rgc623	H	H	A	H	B	H	B	A	H	H	H	A	H	H	H	B	A	B	A	H	H	-	H	H	H	H	H	A	H	B	-	H	B	H	H	H	H	C	H	H	H	A	B	A	-	A	H	-	A
*psf212	-	D	A	-	B	H	B	A	H	H	D	A	H	H	-	B	A	B	A	H	H	H	H	H	H	H	H	A	D	B	H	H	B	H	H	H	H	-	H	-	H	A	C	A	D	A	H	D	A
*psf113	-	-	C	-	B	H	B	A	H	H	-	A	H	H	-	B	A	B	A	H	H	C	C	C	-	H	H	A	-	B	-	C	B	C	H	H	H	-	H	-	H	D	-	A	-	A	H	-	D
*HHU33	H	H	A	H	B	H	B	A	H	H	H	A	H	H	H	B	A	B	A	H	H	H	H	H	H	H	H	A	H	B	H	H	B	H	H	H	H	H	H	H	H	A	B	A	H	H	B	B	A
*rgc83.4	C	C	A	C	C	C	C	A	C	C	C	C	C	C	C	C	A	C	A	C	C	-	C	C	C	C	A	A	C	C	-	C	C	C	C	C	C	-	-	C	C	A	C	A	-	A	C	-	A
*psf420	H	H	A	B	-	H	H	A	-	H	B	-	H	-	H	B	C	B	A	H	H	H	H	H	H	H	A	H	H	B	A	B	B	B	H	H	H	-	-	D	D	-	-	D	C	D	B	B	A
*rgc166	-	H	A	-	B	H	H	A	H	H	B	H	H	H	-	B	H	H	A	H	H	H	H	H	H	A	A	H	H	B	H	B	B	B	H	H	H	-	A	-	H	A	B	A	H	A	B	B	A
*psf67.2	H	H	A	C	-	H	D	A	D	H	C	H	H	D	C	C	D	H	A	H	H	H	H	H	H	-	A	H	C	C	H	C	C	C	H	H	D	-	A	H	H	A	C	A	D	A	H	C	A
*psf39	C	H	H	B	H	H	A	H	B	H	C	H	H	H	B	H	B	A	A	H	H	-	C	C	C	A	-	-	C	C	-	-	C	C	C	H	A	-	C	-	H	A	B	A	-	C	C	-	B
*psm512	-	H	H	B	H	B	A	H	B	H	B	H	H	H	C	H	B	A	H	H	A	D	H	H	H	A	A	H	H	B	H	H	B	H	B	A	A	H	H	H	H	A	A	A	H	B	B	C	B
*psf473.1	-	D	D	-	H	B	A	H	B	A	C	H	H	H	-	H	B	A	H	H	A	A	H	H	H	A	A	H	H	B	H	H	B	H	B	A	A	-	H	-	H	A	A	A	H	B	B	B	B
*psf473.2	-	D	D	-	H	B	A	H	B	A	C	H	H	H	-	H	B	D	H	H	A	D	H	H	H	A	A	H	H	B	H	H	B	H	B	D	A	-	H	-	H	H	A	A	C	B	B	B	B
*rgr1943	-	-	-	D	A	B	-	-	C	-	B	-	B	H	-	H	-	-	-	-	-	-	-	-	-	A	-	H	H	C	-	D	B	-	C	A	A	-	-	-	B	C	A	A	-	C	B	-	B
#foxVII
*rgc389	-	H	H	H	B	H	H	A	H	A	A	H	H	H	-	B	H	H	B	H	B	-	H	B	H	H	H	B	H	H	H	B	B	B	B	H	B	D	H	-	B	H	A	H	C	B	B	-	H
*rgc920	A	H	H	H	-	H	H	A	H	A	A	B	H	H	H	B	D	H	B	C	B	B	H	B	H	H	H	B	H	H	H	B	C	B	B	C	B	H	D	D	B	H	A	H	H	B	B	B	H
*rgc104.1	-	H	B	H	B	H	H	A	H	H	H	B	H	H	D	B	B	H	H	H	B	-	H	B	H	H	H	H	A	H	-	C	B	B	B	H	H	C	H	-	B	H	A	H	-	B	B	C	H
*PSM248	H	H	B	H	B	H	H	A	H	H	H	B	H	H	H	B	B	H	H	B	B	C	H	H	H	H	H	H	A	H	-	B	B	B	B	H	H	-	H	H	B	H	A	H	-	B	B	-	H
*rgc1336	H	H	B	H	B	H	H	A	C	H	H	B	H	H	C	B	B	H	H	B	B	-	H	H	H	H	H	H	A	H	-	B	B	B	B	H	H	H	H	H	B	H	A	C	-	B	B	-	H
*rgr1534.1	-	H	B	C	B	H	H	A	H	H	H	B	H	H	-	B	B	H	H	B	B	B	H	H	H	H	H	H	A	H	H	B	B	B	B	H	H	-	H	-	B	H	A	H	H	B	B	H	H
*rgc222.2	C	C	C	C	-	C	C	A	C	C	C	C	C	C	C	C	C	C	C	C	C	C	C	C	C	C	C	C	A	C	C	C	C	C	C	C	C	C	C	C	C	C	A	C	C	C	C	C	C
*rgc119.2	H	H	B	H	B	H	H	A	H	H	H	H	H	B	H	B	B	H	H	B	H	-	H	H	H	A	H	H	A	H	-	B	B	H	B	H	H	-	H	H	B	H	A	A	-	B	B	-	H
*psf335	-	-	-	-	C	H	H	A	H	H	H	H	H	B	H	B	B	H	H	C	D	-	H	B	H	A	H	H	A	H	-	B	B	D	B	H	H	D	H	H	B	H	A	A	-	B	B	H	H
*psf411	H	H	B	H	-	H	H	A	-	H	D	H	H	-	H	C	B	H	H	-	H	B	H	-	-	D	H	-	D	H	H	C	C	H	C	D	D	-	H	-	C	H	D	D	H	C	C	H	H
*rgr740	H	H	B	B	B	H	H	A	H	H	H	H	H	H	H	B	B	H	H	B	H	B	H	B	H	A	H	H	A	H	H	B	B	H	B	A	H	H	H	H	B	H	H	A	A	B	B	H	H
*rgc513	C	C	B	C	B	H	B	A	H	H	H	H	H	C	-	A	B	H	H	B	A	B	H	B	H	A	H	C	A	H	H	B	B	H	B	A	A	-	B	-	H	H	H	A	A	B	B	H	H
*psf502	-	-	B	C	-	-	-	-	-	-	C	C	-	-	-	A	-	-	D	-	-	-	-	-	-	-	-	-	-	-	-	-	-	-	-	-	-	-	-	-	-	-	-	-	-	-	-	-	-
*rgc600	C	H	B	B	H	H	B	A	A	H	H	H	H	H	H	A	B	H	H	B	A	B	H	B	H	A	A	H	A	H	H	B	B	D	B	A	A	D	B	H	H	H	H	A	H	B	B	H	H
*rgc1100	-	H	H	C	H	H	H	A	A	H	H	H	A	H	-	A	B	H	H	B	A	B	A	B	B	A	A	H	A	B	H	B	B	H	B	A	A	-	B	-	H	H	H	A	H	B	B	H	H
*PSM428	C	C	C	B	H	H	H	A	A	H	C	H	A	H	-	A	B	H	H	B	H	B	A	B	B	A	A	H	A	B	H	B	B	H	B	A	A	-	B	-	H	B	C	A	H	B	B	H	H
*psm56	B	H	H	B	H	H	H	A	A	H	H	H	A	H	H	A	B	H	H	B	H	B	A	B	B	A	A	H	A	B	H	B	B	H	B	A	A	H	B	B	H	B	H	A	H	B	B	H	H
*psf346	B	A	H	B	H	H	H	D	A	H	H	H	A	H	H	A	B	H	H	B	H	-	A	B	C	A	A	C	D	-	-	B	B	C	B	A	A	-	C	C	H	B	H	D	-	H	C	-	H
*rgr374	B	A	H	B	H	H	H	A	A	H	H	H	A	H	H	A	B	H	H	B	H	-	A	B	B	A	A	H	A	B	-	B	B	H	B	A	A	H	B	B	H	B	H	A	-	H	B	-	H
*rgg45	B	A	H	B	-	H	-	-	A	H	H	H	A	-	H	A	B	H	A	C	B	B	D	B	B	A	A	H	A	H	A	B	B	B	B	A	A	D	B	C	H	B	D	A	H	H	B	H	D
*rgc621.2	-	A	C	C	C	C	C	A	A	C	C	C	A	C	C	A	C	C	A	C	C	-	A	C	C	A	A	C	A	C	-	C	C	C	C	A	A	-	C	C	C	C	C	A	-	C	C	-	C
*psr1871	-	D	H	C	H	H	-	A	-	-	-	-	-	-	-	-	-	D	A	-	B	-	A	B	B	A	A	-	-	-	-	A	B	B	C	A	A	-	C	-	A	B	H	A	-	D	B	A	H
*PSM119	B	A	A	B	H	H	H	A	H	H	B	H	A	H	H	A	B	H	A	C	B	H	A	B	B	A	A	H	D	H	-	H	H	B	H	D	A	C	B	B	H	B	H	A	-	H	B	-	H
*rgc1677.3	-	A	A	C	C	C	C	A	C	C	C	C	A	C	C	A	C	C	A	C	C	-	A	C	C	A	A	C	A	C	-	C	C	C	C	A	A	-	C	C	C	C	C	A	-	C	C	A	C
*psf307	B	A	A	B	H	H	H	A	H	H	B	H	A	H	H	A	B	H	A	B	H	B	A	B	B	A	A	H	A	H	H	H	H	B	H	A	A	H	B	B	H	B	H	A	H	H	B	A	H
*rgg271	B	A	A	B	-	H	H	A	H	H	B	H	A	H	H	A	B	H	A	B	H	B	A	B	-	A	A	B	A	H	H	H	H	B	H	A	A	-	B	B	H	B	H	A	H	H	B	A	H
*rgc891	C	A	A	B	H	H	H	A	H	H	B	H	A	H	H	A	B	H	A	B	H	C	A	B	B	A	A	B	A	H	H	H	H	B	H	A	A	C	B	C	H	B	H	A	H	H	B	A	H
*rgc777	B	A	A	C	C	H	H	D	C	H	B	C	A	H	H	A	B	H	D	B	H	-	C	C	H	A	A	B	A	H	-	H	H	B	H	A	H	-	B	B	H	H	H	A	-	H	H	-	H
*rgg293	-	D	D	-	-	-	D	D	-	D	-	D	D	-	-	-	-	-	D	-	D	-	D	D	-	D	D	B	D	D	D	D	D	D	D	D	B	D	-	B	D	D	B	D	D	-	D	D	D
*rgc734	-	A	A	B	A	H	H	A	H	A	B	A	A	H	-	A	H	H	A	B	H	-	H	H	H	A	A	B	A	H	C	H	H	B	A	A	B	-	H	-	H	H	B	A	D	H	H	D	H
*psf300.5	C	A	A	C	A	C	C	A	C	A	C	A	A	C	C	A	C	C	A	C	-	-	C	C	C	A	A	C	A	C	-	-	-	C	A	A	C	-	-	C	C	C	C	A	-	C	C	-	C
*rgc975	C	A	A	H	A	B	H	A	H	H	B	A	A	H	H	A	H	H	A	B	H	C	H	H	H	A	A	B	A	H	-	H	H	B	A	A	B	D	H	B	H	H	B	A	-	H	H	-	B
*psf496	-	-	-	-	-	-	-	-	-	-	-	D	A	D	-	A	H	H	A	B	A	B	H	H	H	-	-	-	D	H	H	B	H	B	A	A	B	C	H	-	H	H	C	H	H	H	H	A	B
*rgr1854	C	H	A	H	A	B	H	H	H	H	B	H	A	H	-	A	H	H	A	B	A	H	H	H	A	A	A	H	A	H	H	B	H	B	D	A	B	-	H	-	H	H	B	H	H	H	H	H	B
*rgc356	C	C	-	-	A	C	C	C	C	-	C	C	A	C	A	A	C	C	A	C	A	-	-	A	A	A	A	C	A	C	-	C	C	C	A	A	C	-	C	C	C	C	C	C	-	C	C	-	C
#foxVIII
*PSM196	B	H	H	H	H	H	H	A	H	H	H	A	B	B	-	A	B	H	H	B	H	H	H	H	A	H	H	A	H	H	A	H	A	-	H	H	H	-	A	-	A	B	B	H	B	D	A	A	A
*psf66.4	C	C	C	-	C	C	C	A	C	C	-	A	C	C	-	A	C	C	C	C	C	C	C	C	A	C	C	A	C	C	C	C	-	C	C	C	C	-	-	-	A	C	C	C	C	C	A	A	A
*PSM837	B	H	H	A	-	H	H	A	D	H	H	A	B	B	B	A	B	H	H	B	H	A	B	C	-	A	H	A	H	H	H	H	A	B	H	H	H	-	A	H	A	B	B	H	B	H	A	A	A
*rgc104.2	-	-	H	H	H	H	H	H	H	H	H	A	B	B	B	A	B	H	H	H	H	-	B	H	A	H	H	D	H	H	-	B	A	B	H	H	H	D	H	C	A	B	H	B	-	C	A	-	A
*rgr642	C	H	H	A	H	H	A	H	A	B	H	A	B	B	B	A	B	H	H	H	H	H	B	B	A	H	H	H	H	H	H	H	H	D	H	B	H	-	H	C	A	H	H	B	H	B	H	H	A
*psm607	C	H	H	A	H	H	A	H	A	B	H	A	B	B	C	A	B	H	H	H	H	D	B	B	A	H	H	H	H	H	H	H	H	H	H	B	H	C	H	C	A	H	H	B	D	B	H	H	A
*rgr1534.2	C	H	B	H	H	A	A	B	H	B	H	A	H	H	-	A	B	B	H	H	H	A	B	B	A	H	H	B	H	H	H	A	H	A	H	B	A	-	H	-	A	H	H	B	H	H	B	H	H
*PSM612	-	C	C	-	A	A	A	B	H	B	-	A	H	H	-	A	B	B	H	H	H	A	B	B	A	H	H	B	H	B	H	A	H	A	H	B	A	-	H	-	A	H	H	B	H	H	B	H	H
*rgc1350	C	H	B	D	A	A	A	B	H	B	D	A	H	H	-	A	B	B	H	H	H	A	B	B	A	H	H	B	H	B	H	A	H	A	H	B	A	-	H	-	A	H	D	B	H	-	B	H	H
*psf266	-	D	B	D	H	A	A	B	H	B	H	H	H	H	D	A	B	B	H	H	H	D	B	B	A	H	H	B	H	B	D	A	H	A	H	B	A	B	H	C	A	H	H	B	D	H	B	D	H
*psf300.1	B	H	B	H	H	A	A	B	H	B	H	H	H	H	H	A	B	C	H	H	H	H	C	C	A	H	H	B	H	C	-	H	H	A	H	C	A	C	H	B	A	H	H	H	-	H	C	H	H
*rgc410	B	H	B	H	H	A	A	B	H	B	H	H	H	H	H	A	H	B	B	H	H	D	B	B	A	H	H	B	H	B	-	H	H	A	H	B	A	B	H	B	A	H	H	H	-	H	B	-	H
*psf228	-	H	B	H	H	A	A	B	H	B	H	H	H	H	H	A	H	B	B	H	C	C	B	B	A	H	H	B	H	B	H	A	H	A	H	H	H	B	H	B	A	H	H	H	-	H	B	-	H
*Adh2	B	H	B	H	H	A	A	B	H	B	H	H	H	H	H	A	H	B	B	H	H	H	B	B	A	H	H	B	H	B	H	A	H	A	H	H	H	B	H	B	A	H	H	H	H	H	B	H	H
*rgc496.2	C	H	B	H	H	A	A	B	H	B	H	H	H	H	-	A	H	B	B	H	H	H	B	B	A	H	H	B	H	B	H	A	H	A	H	H	H	-	H	-	A	H	H	H	H	H	B	H	H
*rgr2510.2	B	H	B	H	-	A	A	B	H	B	H	H	H	H	A	A	H	B	B	H	H	H	B	B	A	H	H	B	H	B	H	A	H	A	H	H	H	B	H	B	A	H	H	H	H	H	B	H	H
*psf430	-	H	C	H	H	A	A	B	H	B	H	H	H	H	D	A	D	B	B	H	H	D	B	C	D	D	H	C	D	B	D	D	H	A	H	H	H	B	H	-	A	H	H	H	D	H	B	H	H
*PSM17	B	H	H	H	H	A	A	B	H	B	H	H	H	H	A	A	H	B	B	H	H	B	B	A	H	H	H	B	H	B	H	A	H	A	H	H	H	B	H	B	A	H	H	H	H	H	B	H	H
*PSM425	B	H	H	B	H	A	A	B	A	B	H	H	H	H	A	A	H	B	B	H	H	C	B	B	H	H	H	B	H	B	-	A	A	A	H	H	A	-	H	B	H	H	H	H	H	H	B	H	H
*psf397	C	H	H	C	H	A	A	B	A	B	H	H	H	H	D	D	H	B	B	H	H	-	B	C	-	H	H	B	H	B	D	A	A	A	H	H	A	B	H	B	H	H	H	H	-	H	B	-	H
*rgc1172	H	H	D	C	-	A	D	B	-	B	D	H	H	D	D	D	-	B	B	D	H	H	B	B	C	D	H	B	H	B	H	A	D	A	C	C	A	B	C	B	H	H	C	C	C	C	B	H	H
*rgc83.2	C	C	C	C	C	A	A	C	A	C	C	C	C	C	A	A	C	C	C	C	C	C	C	C	C	C	C	C	C	C	-	A	C	A	C	C	A	C	C	C	C	C	C	C	-	C	C	C	C
*psf31.1	-	D	D	-	D	D	D	B	D	B	D	D	D	D	-	D	D	B	B	D	D	D	-	B	D	D	D	B	D	B	D	D	D	D	D	D	D	-	B	-	D	D	D	D	D	D	B	D	D
*PSM757	-	H	H	B	H	A	A	B	A	B	H	H	H	H	A	A	H	B	B	H	H	H	B	B	H	H	H	B	H	B	H	A	H	A	H	H	A	-	B	B	H	H	H	H	H	H	B	H	H
*psf66.6	-	D	D	-	D	D	D	B	-	B	-	D	D	D	-	D	D	B	B	D	D	D	B	B	D	D	D	B	D	B	D	D	D	D	D	D	D	-	-	-	D	D	D	D	D	D	B	D	D
*PSM56.1	-	-	D	-	D	A	A	B	A	B	C	H	H	H	-	D	C	C	B	H	H	H	C	B	C	C	C	C	C	C	C	C	-	D	C	H	D	-	C	-	H	H	H	H	H	H	B	H	H
*psf454	H	H	A	B	H	D	A	B	D	B	H	H	H	H	-	-	H	H	C	D	D	-	C	B	H	C	H	C	H	C	-	H	H	D	H	H	D	D	C	C	H	H	H	C	-	H	B	-	H
*psf246	C	C	A	C	C	A	A	C	A	C	D	H	H	D	D	A	H	C	C	C	C	D	C	H	-	-	-	-	D	C	H	H	H	A	C	H	A	-	C	H	H	H	H	H	H	H	C	H	D
*psf160	-	H	A	-	H	A	A	B	A	B	-	H	H	H	-	A	H	H	B	H	B	H	C	H	H	H	H	B	D	B	H	H	H	A	B	H	A	-	B	-	H	H	C	H	H	H	B	H	H
*psf131.1	B	B	A	B	H	A	A	B	A	B	H	H	H	H	A	A	H	H	B	H	B	-	B	H	H	H	H	B	A	B	-	C	H	-	C	C	A	-	C	H	H	H	H	H	-	H	C	-	H
*PSM565	B	B	A	B	H	H	A	B	A	B	H	H	H	H	A	A	H	H	B	H	B	H	B	H	H	H	H	B	A	B	H	H	H	A	B	H	A	H	B	H	H	H	H	H	H	H	B	H	H
*PSM108.2	C	C	A	C	C	C	A	C	A	C	C	C	C	C	A	A	C	C	C	C	C	-	C	C	C	C	C	C	A	C	-	C	C	A	C	C	A	-	C	C	C	C	C	C	-	C	C	-	C
*psf163	H	B	A	B	-	H	A	B	A	B	H	H	H	H	H	A	H	H	B	H	B	H	B	H	H	H	H	B	D	H	H	H	H	A	B	H	A	C	B	H	H	H	H	H	H	H	B	H	H
*rgg1465.2	-	B	D	B	H	H	A	H	A	B	C	A	H	H	-	A	H	H	B	H	B	-	B	H	H	H	H	B	A	B	-	-	H	A	B	H	D	-	B	-	H	H	H	H	-	-	B	-	H
*rgg1465.1	H	B	A	B	H	H	A	H	A	B	A	A	H	A	H	A	B	H	B	H	B	H	B	H	H	H	H	B	A	B	H	H	H	A	B	H	A	H	B	H	H	H	H	H	H	H	B	H	H
*psf457	H	B	A	B	-	H	A	H	A	B	A	A	H	A	B	A	B	H	B	H	B	H	B	H	H	H	H	B	A	B	H	H	H	A	B	H	A	H	B	H	H	H	H	H	H	H	B	H	H
*rgc82	C	C	D	-	D	D	D	H	A	B	D	D	H	A	B	D	C	H	B	H	C	-	C	D	-	-	-	-	-	-	-	-	-	-	-	-	-	-	-	-	-	-	-	-	-	-	-	-	-
*rgc950	-	-	-	-	-	-	-	D	D	-	D	D	A	A	-	A	B	H	B	H	B	H	D	D	D	-	-	-	D	C	H	H	B	A	C	H	A	-	B	-	H	H	H	C	H	H	H	H	H
*psf131.3	A	C	A	C	C	C	A	C	A	C	A	C	A	A	C	A	C	C	C	C	C	C	C	C	C	A	A	C	A	C	-	C	C	A	C	C	A	-	C	C	C	C	C	C	-	C	C	-	C
*PSM56.2	-	-	-	-	D	D	D	D	D	B	-	D	D	D	-	D	B	D	B	D	B	D	D	D	B	D	D	D	D	B	D	D	B	D	B	D	D	-	B	-	D	D	-	B	D	D	D	D	D
*psf66.2	-	-	A	-	H	H	A	H	A	B	D	H	A	A	-	A	B	H	B	H	B	H	H	H	B	A	A	H	A	B	H	H	B	A	B	H	A	-	B	-	H	H	-	B	H	H	H	H	H
*psf304	-	H	A	-	D	B	A	H	A	H	H	D	A	A	-	A	B	H	B	H	B	H	H	H	B	A	A	H	A	B	H	H	B	A	B	H	A	-	B	-	H	H	H	B	D	H	H	H	H
#foxIX
*rgc515	H	H	H	H	H	B	H	H	H	A	B	H	A	H	-	B	A	H	A	H	H	H	H	B	A	A	A	H	H	B	H	H	H	B	H	H	A	-	B	-	A	A	H	A	B	A	A	H	A
*rgc16	-	H	H	H	B	B	A	H	A	A	B	H	A	B	D	B	A	H	H	A	H	H	H	B	A	A	H	A	H	B	D	H	H	H	B	H	A	H	H	C	A	H	B	A	H	H	A	D	A
*rgc643.2	D	D	D	D	-	B	D	D	D	D	B	D	D	B	D	B	D	D	D	D	D	B	D	B	D	D	D	D	D	B	D	D	D	D	B	D	D	-	D	B	D	D	B	D	D	D	D	D	D
*psf229	-	-	-	H	B	B	D	H	A	A	B	A	A	B	D	B	A	H	H	H	H	-	H	B	A	A	C	D	A	H	D	D	H	H	B	H	A	D	H	C	A	H	B	A	-	H	A	H	A
*psf220	D	H	H	D	B	B	A	H	A	A	B	A	A	B	-	B	A	H	H	H	H	H	H	B	A	A	H	A	A	H	A	H	H	H	B	H	A	-	H	-	A	H	C	A	H	H	A	H	A
*psf67.1	H	H	H	H	-	B	H	H	A	A	B	H	A	B	A	B	A	H	H	H	H	H	H	H	A	D	H	A	A	H	A	H	A	H	H	H	A	H	H	H	A	B	B	A	H	H	A	H	A
*rgc825.1	B	B	C	H	-	H	H	H	A	A	C	H	A	C	A	A	A	H	H	H	H	H	H	H	A	-	H	A	A	H	A	A	H	C	H	H	A	-	H	H	A	B	B	A	H	C	H	H	H
*rgc1396	B	B	H	H	B	H	H	H	A	A	B	H	A	B	A	A	A	H	H	H	H	-	H	H	A	-	-	-	-	-	-	-	-	-	-	-	-	-	-	-	-	-	-	-	-	-	-	-	-
*psf300.6	C	C	C	C	C	C	C	C	A	A	C	C	A	C	A	A	A	C	C	C	C	-	C	C	A	C	C	A	A	C	-	A	C	A	C	C	A	-	C	C	A	C	C	-	-	C	C	-	C
*rgc198	H	B	H	H	C	-	-	-	-	-	B	C	D	-	A	-	-	-	C	H	H	-	H	H	D	H	C	D	A	C	-	-	H	D	H	C	A	C	H	H	A	B	B	A	-	H	H	-	H
*psm411	-	B	H	-	H	H	H	H	A	A	B	H	A	H	A	H	A	H	H	H	H	H	H	H	A	H	H	A	A	H	A	A	H	A	H	H	A	-	H	H	A	B	B	A	H	H	H	H	H
*rgc507	H	B	H	H	H	H	H	H	A	A	B	H	A	H	A	H	A	H	H	H	H	C	H	H	A	H	C	A	A	H	-	D	H	A	H	H	A	-	H	H	A	B	B	A	-	B	D	-	H
*PSM73	H	B	H	H	-	H	H	H	H	A	B	H	A	H	A	H	A	H	H	H	H	B	H	H	A	H	H	A	A	H	A	A	H	A	H	H	A	H	H	H	A	B	B	A	H	B	H	H	H
*rgc1677.1	-	B	H	H	H	H	H	B	H	A	B	H	A	H	A	H	A	H	H	H	H	B	H	H	A	H	H	A	A	H	A	A	H	A	H	H	A	H	H	H	A	B	B	A	H	B	H	H	H
*PSM642	-	B	H	C	H	C	C	B	H	A	B	B	A	D	-	H	C	A	H	H	H	B	C	C	-	H	H	A	A	H	A	A	A	A	H	B	A	-	H	-	A	B	B	A	A	H	H	H	H
*rgr716	-	B	H	H	H	H	H	B	H	-	-	-	A	A	-	B	H	A	H	H	A	B	H	H	H	H	H	A	H	B	D	D	A	A	H	B	H	-	H	H	A	B	B	H	H	H	H	C	A
*psr483.2	-	C	-	-	-	C	C	C	-	A	-	-	A	-	-	C	-	A	C	A	A	C	C	C	-	C	C	A	C	C	A	A	A	A	C	C	C	C	C	A	A	C	C	C	A	C	C	C	A
*rgc239	H	H	H	H	H	B	H	B	H	A	H	H	A	A	H	B	H	A	H	A	A	C	H	H	H	H	H	A	H	B	-	A	A	A	H	B	H	C	H	A	A	H	B	H	-	H	H	-	A
*rgc371	H	H	H	H	H	B	H	B	H	A	H	D	A	A	H	B	H	A	H	A	A	H	H	H	H	H	H	A	H	B	-	A	A	A	H	B	H	C	H	A	A	H	B	H	-	H	H	D	A
*rgc496.4	-	C	-	-	A	B	H	B	C	D	C	H	A	D	-	B	C	A	A	A	A	C	H	H	B	H	H	D	C	B	A	A	A	D	H	B	H	-	H	-	A	A	B	H	A	H	H	C	A
*rgc961	H	H	H	H	A	B	H	B	H	A	H	H	A	A	H	B	H	A	A	A	A	-	H	H	B	H	H	A	H	B	-	H	A	A	H	B	H	-	H	A	A	A	B	H	-	H	H	-	A
*rgr2447	-	-	-	-	D	-	-	-	C	A	H	-	A	A	D	B	D	A	D	D	A	-	H	H	B	H	A	A	H	B	A	D	A	D	H	B	H	-	H	A	A	D	C	H	D	H	H	H	A
*psf23	H	A	H	H	-	B	H	B	H	A	H	H	A	A	H	C	H	A	A	A	A	H	H	H	B	H	A	A	H	B	A	A	A	A	H	B	H	-	A	A	A	A	B	H	H	H	H	H	A
*psf446	H	A	H	H	-	C	H	B	D	A	H	H	D	D	H	C	H	A	A	A	D	H	H	H	C	-	D	D	H	B	A	A	A	D	H	B	H	-	A	A	A	A	C	H	H	H	H	H	A
*rgc1286	-	A	H	-	A	B	B	B	H	A	-	H	A	A	-	H	H	D	A	A	A	A	H	H	B	H	A	A	H	B	A	A	A	A	H	C	H	-	A	-	A	A	C	H	H	H	H	H	A
*rgc814	H	A	H	H	-	B	B	B	H	A	H	H	A	A	H	H	H	A	A	A	A	A	H	H	B	H	A	A	A	B	A	A	A	A	H	B	H	B	A	A	A	A	B	H	H	H	H	A	A
*rgc1361	H	A	B	H	A	B	B	H	H	A	H	H	A	A	H	H	H	A	A	A	A	A	H	A	B	H	A	A	A	B	A	A	A	H	H	B	H	H	A	A	A	A	B	H	H	H	H	A	A
*rgc746	-	A	H	H	A	H	B	H	H	A	H	H	H	A	H	H	A	H	A	H	A	D	A	A	H	B	H	A	A	H	D	D	A	D	H	H	H	-	A	D	A	A	A	B	D	H	H	D	A
*rgc136	H	A	H	H	A	D	B	H	H	D	H	H	H	A	H	H	A	H	A	H	A	D	A	A	H	-	-	-	-	-	-	-	-	-	-	-	-	-	-	-	-	-	-	-	-	-	-	-	-
*rgc944	H	A	H	H	A	H	H	H	H	A	H	H	H	A	H	H	A	H	A	H	A	-	A	A	H	B	-	-	A	D	-	D	A	H	D	H	H	-	D	-	D	D	D	-	-	-	-	-	A
*psf285	D	A	H	D	A	H	H	H	H	A	H	H	H	A	-	H	A	H	A	H	A	A	A	A	H	B	H	H	A	H	H	A	A	H	H	H	H	-	A	-	A	A	A	B	H	H	H	H	A
*psm176	-	A	C	C	-	C	C	C	C	A	C	C	C	A	C	C	A	C	A	C	C	-	A	A	C	C	C	C	A	C	C	A	A	C	C	C	C	-	A	A	A	A	A	C	-	C	C	C	A
*rgc595	H	A	H	H	A	H	H	H	H	A	H	H	H	A	H	H	A	H	A	H	H	D	A	A	B	B	H	H	A	H	-	A	A	H	H	A	H	H	A	A	A	A	A	B	-	H	H	H	A
*psf68	H	C	H	D	-	D	D	H	-	D	D	-	-	D	D	B	D	-	D	-	D	D	D	D	H	C	D	H	D	D	H	D	D	D	D	D	D	-	D	D	D	D	D	B	H	D	H	H	D
*psf263	-	-	-	-	A	H	D	H	B	A	-	H	H	A	-	B	A	H	D	C	H	A	A	-	-	-	C	C	D	A	H	D	A	H	H	A	A	-	A	-	A	A	D	C	D	A	H	-	A
*PSM706	H	H	H	A	A	H	A	H	B	A	A	H	H	A	A	B	A	H	A	H	H	-	A	A	H	B	H	H	A	A	-	A	A	H	H	A	A	C	A	A	A	A	A	B	-	A	H	-	A
*psf46	-	H	H	-	A	D	A	H	H	H	D	H	H	A	-	H	H	H	A	B	H	A	A	A	H	H	A	H	A	A	H	A	A	H	H	A	A	-	H	-	A	A	A	H	H	A	H	H	A
Note: B100 = A; A10 = B
Phenotypic data
	1	2	3	4	5	6	7	8	9	10	11	12	13	14	15	16	17	18	19	20	21	22	23	24	25	26	27	28	29	30	31	32	33	34	35	36	37	38	39	40	41	42	43	44	45	46	47	48	49
*Sh_Rep1	1.63636	0.846154	1.46154	1	0.571429	2	2	-	3	1	2.81818	2.625	1.58333	1.72727	2.71429	2.1	0.3	2	0	1.42857	0.307692	1.3	1.625	1.25	1.7	1.18182	0.875	0	1.3	1.55556	1.4	2	2.44444	2.3	-	1.55556	1.9	2.5	-	1.71429	1.7	-	0.375	2	2	-	1.71429	1.8	1.27273
*Sh_Rep2	-	-	-	1	-	-	-	-	-	0.8	-	-	-	-	2	-	0.4	2	0.2	1.125	-	1.33333	1.33333	1.77778	1.9	-	1.2	1.11111	1.2	2	1.44444	2	1.25	2.1	-	1	1.625	1.5	-	0.25	1.6	-	-	2.22222	2.2	0	2	1.5	-
*Sh_Across replicates	1.63636	0.846154	1.46154	1	0.571429	2	2	-	3	0.9	2.81818	2.625	1.58333	1.72727	2.38462	2.1	0.35	2	0.1	1.26667	0.307692	1.31579	1.47059	1.52941	1.8	1.18182	1.05556	1	1.25	1.78947	1.42105	2	1.88235	2.2	-	1.26316	1.77778	2	-	0.933333	1.65	-	0.375	2.11765	2.1	0	1.86667	1.65	1.27273
Note: Low shattering = 0; High shattering = 3
[truncated: 79 more columns]

## Sheet: RIL population
Supplementary Table S1: Genotypic and phenotypic data for the B100 x A10 F2:3 and RIL populations
RIL population
*UGSF400	ChrI	a	a	b	b	-	b	b	a	a	b	-	a	a	-	-	-	-	b	b	b	a	a	b	b	a	b	b	b	b	a	a	b	b	a	a	b	a	b	a	b	a	a	b	b	b	a	b	b
*UGSF401	ChrI	a	a	b	b	a	a	b	a	a	b	a	a	a	a	b	a	a	b	a	b	b	a	b	b	a	b	b	b	b	a	a	b	b	b	a	b	a	b	a	b	b	a	b	b	b	b	a	b
*UGSF402	ChrI	a	a	b	b	a	a	b	a	a	b	a	a	a	a	b	a	a	b	a	b	b	a	b	b	a	b	b	b	b	a	a	b	b	b	a	b	a	b	a	b	b	a	b	b	b	b	-	b
*UGSF403	ChrI	a	-	b	b	-	a	b	a	-	b	-	-	-	-	b	-	-	b	-	b	b	a	b	b	-	b	b	b	b	a	a	b	b	b	a	b	-	b	-	b	b	-	b	b	b	b	b	b
*UGSF404	ChrI	a	a	b	b	a	a	b	a	a	b	a	a	a	a	b	a	a	b	a	b	b	a	b	b	a	b	b	b	b	a	a	b	b	b	a	b	a	b	a	b	b	a	b	b	b	b	b	b
*UGSF405	ChrI	a	a	b	b	a	a	b	a	a	b	a	a	a	a	b	a	a	b	a	b	b	a	b	b	a	b	b	b	b	a	a	b	b	b	a	b	a	b	a	b	b	a	a	b	b	b	b	a
*UGSF406	ChrI	a	a	b	b	a	a	b	a	a	b	a	a	a	a	b	a	a	b	a	b	b	a	b	b	a	b	b	b	b	a	a	b	a	b	a	b	a	b	a	b	b	a	a	b	b	b	b	a
*UGSF407	ChrI	a	a	b	b	a	a	b	a	a	b	a	a	a	a	a	a	a	b	b	b	b	a	b	b	a	b	b	b	a	a	a	b	a	b	a	b	a	b	a	b	b	a	a	a	b	b	b	a
*UGSF408	ChrI	a	a	b	b	a	a	b	a	a	b	a	a	a	a	a	a	a	b	a	b	b	a	b	b	a	b	b	b	a	a	a	b	a	b	b	b	a	b	b	b	b	a	a	a	b	b	b	a
*UGSF409	ChrI	a	a	b	-	a	a	-	a	a	b	a	a	a	a	a	a	a	b	a	b	b	a	b	b	a	-	b	b	a	a	a	-	a	b	b	b	a	b	b	-	b	a	a	a	b	b	-	a
*UGSF410	ChrI	a	a	b	b	a	a	b	a	a	b	a	a	a	a	a	a	a	b	a	b	b	a	b	a	a	b	b	b	a	a	a	b	a	b	b	b	a	b	b	b	b	a	a	a	b	b	b	a
*UGSF411	ChrI	a	a	b	b	a	a	b	a	a	b	a	a	a	a	a	a	a	b	a	b	b	a	a	a	a	b	b	b	a	a	a	b	a	b	b	b	a	b	b	b	b	a	a	a	b	b	b	a
*UGSF412	ChrI	a	a	b	b	a	a	b	a	a	b	a	a	a	a	a	a	a	b	a	b	b	a	a	a	a	b	b	b	a	a	a	b	a	b	b	b	a	b	b	a	b	a	a	a	b	b	b	a
*UGSF413	ChrI	a	a	b	-	-	a	b	a	a	b	-	a	a	-	-	-	-	b	a	b	b	a	a	a	a	b	b	b	a	-	a	b	a	b	b	b	a	b	b	-	b	a	a	-	b	b	b	a
*UGSF414	ChrI	a	b	b	a	a	b	b	a	a	b	a	a	a	a	a	a	a	b	a	b	a	a	a	a	a	b	b	b	a	a	a	b	a	b	b	b	a	b	b	a	b	a	a	a	b	b	b	a
*UGSF415	ChrI	a	b	b	a	b	b	b	a	a	b	b	b	a	a	a	a	-	b	a	b	b	a	a	a	a	b	b	b	a	a	a	b	a	b	a	b	a	b	a	a	b	a	a	a	b	b	b	a
*UGSF416	ChrI	a	a	b	a	b	b	b	a	a	b	b	b	a	a	a	a	a	b	a	b	b	a	a	a	a	b	b	b	a	a	a	b	a	b	a	b	a	b	a	a	b	a	a	a	b	b	b	a
*UGSF417	ChrI	a	a	b	a	b	b	b	a	b	b	b	b	a	a	a	a	a	b	a	b	b	a	a	a	a	b	b	b	a	a	a	b	a	b	a	b	a	b	a	a	b	a	a	a	b	b	b	a
*UGSF418	ChrI	a	a	b	a	b	b	b	a	b	b	b	b	a	a	a	a	a	b	a	b	b	a	a	a	a	b	a	b	a	a	a	b	a	b	a	b	a	b	a	a	b	a	a	a	b	b	b	a
*UGSF419	ChrI	a	a	b	a	b	b	b	a	b	b	b	b	a	a	a	a	a	a	a	b	b	a	a	a	a	b	a	b	a	a	a	b	a	b	a	b	a	b	a	a	b	a	a	a	b	b	b	a
*UGSF420	ChrI	a	a	b	a	b	b	b	a	b	b	b	b	a	a	a	a	a	a	a	b	b	a	a	a	a	b	a	b	a	a	a	b	a	b	a	b	a	b	a	a	b	a	a	a	b	b	b	a
*UGSF421	ChrI	a	a	b	a	-	-	-	a	-	b	-	-	a	a	a	a	a	a	a	b	b	a	a	a	a	-	a	-	a	a	a	a	a	b	a	b	a	a	a	a	b	a	a	a	-	-	-	a
*UGSF422	ChrI	a	a	b	a	b	b	a	a	b	b	b	b	a	a	a	a	a	b	a	b	b	a	a	a	a	b	a	b	a	a	a	a	a	b	a	b	a	a	a	a	b	a	a	a	b	b	b	a
*UGSF423	ChrI	a	a	b	a	b	b	a	a	b	b	b	b	a	a	a	a	a	b	a	b	b	a	a	a	a	b	a	b	a	a	a	a	a	b	a	b	a	a	a	a	b	a	a	a	b	b	b	a
*UGSF424	ChrI	a	a	b	a	b	b	a	a	b	b	b	b	a	a	a	a	a	b	a	b	b	a	a	a	a	b	a	b	a	a	a	-	a	b	a	b	a	a	a	a	b	a	a	a	b	b	b	-
*UGSF425	ChrI	a	a	b	-	b	b	a	a	b	-	b	b	a	-	-	-	-	b	a	b	b	a	a	a	a	b	a	b	a	a	a	a	a	b	a	b	a	-	a	a	b	a	a	a	b	b	b	-
*UGSF426	ChrI	a	a	b	a	-	-	a	a	b	a	-	-	a	a	a	a	a	b	a	-	b	a	a	a	a	-	a	b	a	a	a	a	a	b	a	b	a	a	a	a	-	a	a	a	-	b	b	a
*UGSF427	ChrI	a	a	b	a	b	b	a	a	b	a	b	b	a	a	a	a	a	b	a	b	b	a	a	a	a	b	a	b	a	a	a	a	a	b	a	b	a	a	a	a	b	a	a	a	b	b	b	a
*UGSF428	ChrI	a	a	b	a	b	b	a	a	b	a	b	b	a	a	a	a	a	a	a	b	b	a	a	a	a	b	a	b	a	a	a	a	a	b	a	b	a	a	a	a	b	a	a	a	b	b	b	a
*UGSF429	ChrI	a	a	b	a	-	b	a	a	b	a	-	-	a	a	a	a	a	a	a	b	b	a	a	a	a	b	a	-	a	a	a	a	a	-	a	-	a	a	a	a	-	a	a	a	-	b	-	a
*UGSF430	ChrI	a	a	b	a	b	b	a	a	b	a	b	b	a	a	a	a	a	a	a	a	b	a	a	a	a	a	a	b	a	a	a	a	a	b	a	b	a	a	a	a	b	a	a	a	b	b	b	a
*UGSF431	ChrI	a	a	b	a	b	b	a	a	b	a	b	b	a	a	a	a	a	a	a	a	b	a	a	a	a	a	a	b	a	a	a	a	a	b	a	b	a	a	a	a	b	a	a	a	b	b	b	a
*UGSF432	ChrI	a	a	b	a	b	b	b	a	b	a	b	b	a	a	a	b	a	a	a	a	b	a	a	a	a	a	a	b	a	a	a	a	a	b	a	b	a	b	a	a	b	a	a	a	b	b	-	a
*UGSF433	ChrI	a	a	b	a	-	b	b	a	b	a	-	b	a	a	a	-	a	a	a	a	-	a	a	a	a	a	a	-	a	a	a	a	a	b	a	-	a	-	a	a	b	a	a	a	-	b	b	a
*UGSF434	ChrI	a	a	b	a	b	b	b	a	b	a	b	b	a	a	a	b	a	a	a	a	b	a	a	a	a	a	a	b	a	a	a	a	a	b	a	b	a	b	a	a	b	a	a	a	b	b	b	a
*UGSF435	ChrI	a	a	b	a	b	b	b	a	b	a	b	b	a	a	a	b	a	a	a	a	b	a	a	a	a	a	a	b	a	a	a	a	a	b	a	b	a	b	a	a	b	a	a	a	b	b	b	a
*UGSF436	ChrI	a	a	b	a	b	b	b	a	b	a	b	b	a	a	a	b	a	a	a	a	b	a	a	a	a	a	a	b	a	a	a	a	a	b	a	b	a	b	a	a	b	a	a	a	b	b	b	a
*UGSF437	ChrI	a	a	b	a	-	b	b	a	-	a	-	-	a	a	a	-	a	a	a	a	b	a	a	a	a	a	a	-	a	a	a	a	a	-	a	-	a	-	a	a	-	a	a	a	-	b	-	a
*UGSF438	ChrI	-	a	b	a	b	b	b	a	b	a	b	b	-	a	a	b	a	a	a	a	b	a	a	a	a	a	a	b	a	a	a	a	a	b	a	b	a	b	a	a	b	a	a	a	b	b	b	a
*UGSF439	ChrI	a	a	b	a	b	b	b	a	b	a	b	b	a	a	a	b	a	a	a	a	b	a	a	a	a	a	a	b	a	a	a	a	a	b	a	b	a	b	a	a	a	a	a	a	b	b	-	a
*UGSF440	ChrI	a	a	b	a	-	b	b	a	b	a	-	b	a	a	a	-	a	a	a	a	b	a	a	a	a	a	a	-	a	a	a	a	a	b	a	b	a	-	a	a	a	a	a	a	-	b	b	a
*UGSF441	ChrI	a	a	b	a	b	b	b	a	b	a	b	b	a	a	a	b	a	a	a	a	b	a	a	a	a	a	a	b	a	a	a	a	a	b	a	b	a	b	a	a	a	a	a	a	b	b	b	a
*UGSF442	ChrI	a	a	b	a	b	b	b	a	b	a	b	b	a	a	a	b	a	a	a	a	b	a	a	a	a	a	a	b	a	a	a	a	a	b	a	b	a	b	a	a	a	a	a	a	b	b	b	a
*UGSF443	ChrI	a	a	b	a	-	b	b	a	b	a	-	-	a	a	a	-	a	a	a	a	b	a	a	a	a	a	a	-	a	a	a	a	a	b	a	-	a	-	a	a	a	a	a	a	-	b	b	a
*UGSF444	ChrI	a	a	b	a	b	b	b	a	b	a	b	b	a	a	a	b	a	a	a	a	b	a	a	a	a	a	a	b	a	a	a	a	a	b	a	b	a	b	a	a	a	a	a	a	b	b	b	a
*UGSF445	ChrI	a	a	b	a	b	b	b	a	b	a	b	b	a	a	a	b	a	a	a	a	b	a	a	a	a	a	a	b	a	a	a	a	a	b	a	b	a	b	a	a	a	a	a	a	b	b	b	a
*UGSF446	ChrI	a	a	b	-	b	b	b	a	b	a	b	b	a	-	-	b	-	a	-	a	b	a	-	a	a	a	a	b	a	a	a	a	a	b	a	b	a	b	-	-	a	a	a	a	b	b	b	a
*UGSF447	ChrI	a	a	b	a	b	b	b	a	b	a	b	b	a	a	a	b	a	a	a	a	b	a	a	a	a	a	a	b	a	a	a	a	a	b	a	b	a	b	a	a	a	a	a	a	b	b	b	a
*UGSF448	ChrI	a	a	b	a	b	b	b	a	b	a	b	b	a	a	a	b	a	a	a	a	b	a	a	a	a	a	a	b	a	a	a	a	a	b	a	b	a	b	a	a	a	a	a	a	b	b	b	a
*UGSF449	ChrI	a	a	b	a	b	b	b	a	b	a	b	b	a	a	a	b	a	a	a	a	b	a	a	a	a	a	a	b	a	a	a	a	a	b	a	b	a	b	a	a	a	a	a	a	b	b	b	a
*UGSF450	ChrI	a	-	b	-	b	b	b	a	b	a	b	b	a	-	-	b	a	a	a	a	b	a	a	-	a	-	a	b	a	a	a	-	a	b	a	b	-	b	a	-	a	-	-	-	b	b	-	-
*UGSF451	ChrI	a	a	b	a	b	b	b	a	b	a	b	b	a	a	a	b	a	a	a	a	b	a	a	a	a	a	a	b	a	a	a	a	a	b	a	b	a	b	a	a	a	a	a	a	b	b	b	a
*UGSF452	ChrI	a	a	b	a	b	b	b	a	b	a	b	b	a	a	a	b	a	a	a	a	b	a	a	a	a	a	a	b	a	a	a	a	a	b	a	b	a	b	a	a	a	a	a	a	b	b	b	a
*UGSF453	ChrI	a	a	b	-	b	b	b	a	b	a	b	b	a	-	-	b	-	a	a	a	b	a	a	a	a	a	a	b	a	a	a	a	a	b	a	b	a	b	a	a	a	a	a	a	b	b	b	a
*UGSF454	ChrI	a	a	b	a	b	b	b	a	b	a	b	b	a	a	a	b	a	a	a	a	b	a	a	a	a	a	a	b	a	a	a	a	a	b	a	b	a	b	a	a	a	a	a	a	b	b	b	a
*UGSF455	ChrI	a	a	b	a	b	b	b	a	b	a	b	b	a	a	a	b	a	a	a	a	b	a	a	a	a	a	a	b	a	a	a	a	a	b	a	b	a	b	a	a	a	a	a	a	b	b	b	a
*UGSF456	ChrI	a	a	b	a	b	b	b	a	b	a	b	b	a	a	a	b	a	a	a	a	b	a	a	a	a	a	a	b	a	a	a	a	a	b	a	b	a	b	a	a	a	a	a	a	b	b	b	a
*UGSF457	ChrI	a	a	b	a	b	b	b	a	b	a	b	b	a	a	a	b	a	-	a	a	b	a	a	a	a	a	a	b	a	a	a	a	a	b	a	b	a	b	a	a	a	a	a	a	b	b	b	a
*UGSF458	ChrI	a	a	b	a	b	b	b	a	b	a	b	b	a	a	a	b	a	a	a	a	b	a	a	a	a	a	a	b	a	a	a	a	a	b	a	b	a	b	a	a	a	a	a	a	b	b	b	a
*UGSF459	ChrI	a	a	b	a	b	b	b	a	b	a	b	b	a	a	a	b	a	a	a	a	b	a	a	a	a	a	a	b	a	a	a	a	a	b	a	b	a	b	a	a	a	a	a	a	b	b	-	a
*UGSF838	ChrI	a	a	b	a	b	b	b	a	b	a	b	b	a	a	a	b	a	a	a	a	b	a	a	a	a	a	a	b	a	a	a	a	a	b	a	b	a	b	a	a	a	a	a	a	b	b	b	a
*UGSF839	ChrI	a	a	b	a	b	b	b	a	b	a	b	b	a	a	a	b	a	a	a	a	b	a	a	a	a	a	a	b	a	a	a	a	a	b	a	b	a	-	a	a	a	a	a	a	b	b	-	a
*UGSF1002	ChrI	a	a	b	a	b	b	b	a	b	a	b	b	a	a	a	b	a	a	a	a	b	a	a	a	a	a	a	b	a	a	a	a	a	b	a	b	a	b	a	a	a	a	a	a	b	b	b	a
*UGSF460	ChrI	a	a	b	a	b	b	b	a	b	a	b	b	a	a	a	b	a	a	a	a	b	a	a	a	a	a	a	b	a	a	a	a	a	b	a	b	a	b	a	a	a	a	a	a	b	b	b	a
*UGSF461	ChrI	a	a	b	a	b	b	b	a	b	a	b	b	a	a	a	b	a	a	a	a	b	a	a	a	a	a	a	b	a	a	a	a	a	b	a	b	a	b	a	a	a	a	a	a	b	b	b	a
*UGSF462	ChrI	a	a	b	a	b	b	b	a	b	a	b	b	a	a	a	b	a	a	a	a	b	a	a	a	a	a	a	b	a	a	a	a	a	b	a	b	a	b	a	a	a	a	a	a	b	b	b	a
*UGSF463	ChrI	a	a	b	-	b	b	b	a	b	a	b	b	a	a	a	b	-	-	a	a	b	a	a	a	a	a	a	b	a	a	a	a	a	b	a	b	a	b	a	a	a	a	a	a	b	b	b	a
*UGSF464	ChrI	a	a	b	a	b	b	a	a	b	a	b	b	a	a	a	b	a	a	a	a	b	a	b	a	a	a	a	b	a	a	a	a	a	b	a	b	a	b	a	a	a	a	a	a	b	b	-	a
*UGSF465	ChrI	a	a	b	a	b	b	a	a	b	a	b	b	a	a	a	b	a	b	a	a	b	a	b	a	a	a	a	b	a	a	a	a	a	b	a	b	a	b	a	a	b	a	a	a	b	b	-	a
*UGSF466	ChrI	a	a	b	-	b	b	a	a	b	a	b	b	a	-	-	b	-	b	a	a	b	a	b	a	a	a	a	b	a	-	a	a	a	b	a	b	-	b	a	-	b	a	a	a	b	b	-	a
*UGSF467	ChrI	a	a	b	a	b	b	a	a	b	a	b	b	a	a	a	b	a	b	a	a	b	a	b	a	a	a	a	b	a	a	a	a	a	b	a	b	a	a	a	a	b	a	a	a	b	b	-	a
*UGSF468	ChrI	a	a	b	a	b	b	a	a	b	b	b	b	a	a	b	b	a	b	a	a	b	a	b	a	a	a	a	b	a	a	a	a	a	b	a	b	a	a	a	a	b	a	a	a	b	b	a	a
*UGSF469	ChrI	a	a	b	a	b	b	a	a	b	b	b	b	a	a	b	b	a	b	a	a	b	a	b	a	a	a	a	b	a	a	a	a	a	b	a	b	a	a	a	a	b	a	a	a	b	b	a	a
*UGSF470	ChrI	a	a	b	a	b	b	a	a	b	b	b	b	a	a	b	b	a	b	a	a	b	a	b	a	a	a	a	b	a	a	a	a	a	b	a	b	a	a	a	a	b	a	a	a	b	b	a	a
*UGSF471	ChrI	a	a	b	a	-	a	a	a	b	b	b	b	a	a	-	b	a	b	a	a	b	a	b	a	a	a	a	-	a	a	a	a	a	b	a	b	a	a	a	a	b	a	a	a	b	b	a	a
*UGSF472	ChrI	a	a	b	a	b	a	a	a	b	b	b	b	a	a	b	b	a	b	a	a	b	a	b	a	a	a	a	b	a	a	a	a	a	b	a	b	a	a	a	a	b	a	a	a	b	b	a	a
*UGSF473	ChrI	a	b	b	a	b	a	a	a	b	b	b	b	a	a	b	b	a	b	a	a	b	a	a	a	a	a	a	b	a	a	a	a	b	b	a	b	a	a	a	a	b	a	a	a	b	b	a	a
*UGSF474	ChrI	a	b	b	a	-	a	a	a	b	b	-	b	a	a	-	-	a	-	a	a	b	a	a	a	a	a	a	-	a	a	a	a	b	b	a	-	a	a	a	a	b	a	a	a	-	b	a	a
*UGSF475	ChrI	a	b	b	a	b	a	a	a	b	b	b	b	a	a	b	b	a	b	a	a	b	a	a	a	a	a	a	b	a	a	a	a	b	b	a	b	a	a	a	a	b	a	a	a	b	b	a	a
*UGSF476	ChrI	a	b	b	a	b	a	a	a	b	b	b	b	a	a	b	b	a	b	a	a	a	a	a	a	a	a	a	b	a	a	a	a	b	b	a	b	a	a	a	a	b	a	a	a	b	b	a	a
*UGSF477	ChrI	a	b	b	a	-	a	a	a	b	b	b	a	a	a	-	b	-	b	a	a	a	a	a	a	a	a	a	b	a	a	a	a	b	b	a	b	a	a	a	a	b	a	a	a	-	b	a	a
*UGSF478	ChrI	a	b	b	a	b	a	a	a	b	b	b	a	a	a	b	b	b	b	a	a	a	a	a	a	a	a	a	b	a	a	a	a	b	b	a	b	b	a	a	a	b	a	a	a	b	b	a	a
*UGSF479	ChrI	a	b	b	a	b	a	a	a	b	b	b	a	a	a	b	a	b	b	a	a	a	a	a	a	a	a	a	b	a	a	a	a	b	b	a	b	b	a	a	a	b	a	b	a	b	b	-	b
*UGSF480	ChrI	a	b	b	a	-	a	a	a	b	b	b	a	a	a	-	a	-	b	a	a	a	a	a	a	a	a	a	b	a	a	a	a	b	b	a	b	b	a	a	a	b	a	b	a	b	b	a	b
*UGSF481	ChrI	-	b	b	a	b	b	a	a	b	b	b	a	a	a	b	a	b	b	a	a	a	a	a	a	a	a	a	b	a	a	a	a	b	b	a	b	b	a	a	a	b	a	b	a	b	b	a	b
*UGSF482	ChrI	a	b	b	a	b	a	a	b	b	b	b	a	a	a	b	a	b	b	a	a	a	a	a	a	a	a	a	b	a	a	a	a	b	b	a	b	b	a	a	a	b	a	b	a	b	b	a	b
*UGSF483	ChrI	a	b	b	a	a	a	a	b	b	a	b	a	a	b	a	a	b	b	a	a	a	a	a	a	a	b	b	a	a	a	a	b	b	b	a	b	b	a	a	a	b	a	b	a	b	b	b	b
*UGSF484	ChrI	a	b	b	a	a	a	a	b	b	a	-	a	a	-	a	a	-	-	a	a	a	a	a	a	a	b	b	a	a	a	a	a	b	b	a	-	b	a	a	a	b	a	b	a	-	b	a	b
*UGSF485	ChrI	a	b	b	a	a	a	a	b	b	b	b	a	a	b	b	a	b	b	a	a	a	a	a	a	a	a	b	b	a	a	a	a	b	b	a	b	b	a	a	a	b	a	b	a	b	b	a	b
*UGSF486	ChrI	a	b	b	a	a	a	a	b	b	b	b	a	a	b	b	a	b	b	a	a	a	a	a	a	a	a	b	b	a	a	a	a	b	b	a	b	b	a	a	a	b	a	b	a	b	b	-	b
*UGSF487	ChrI	a	b	b	-	-	a	a	b	b	b	b	a	a	b	b	-	b	b	a	a	a	a	a	a	a	a	b	b	a	-	a	a	b	b	a	b	b	-	a	-	b	a	b	a	b	b	a	b
*UGSF488	ChrI	a	b	b	a	a	a	a	b	b	b	b	a	a	b	b	a	b	b	a	a	a	a	a	a	a	a	b	b	a	a	a	a	b	b	a	b	b	a	a	a	b	a	b	a	b	b	a	b
*UGSF489	ChrI	a	b	b	a	a	a	a	b	b	b	b	a	a	b	b	a	b	b	a	a	a	a	a	a	a	a	b	b	a	a	a	a	b	b	a	b	b	a	a	a	b	a	b	a	b	b	a	b
*UGSF490	ChrI	a	b	b	a	b	a	a	b	b	b	b	a	a	a	b	a	b	b	a	a	a	a	a	a	a	a	b	b	a	a	a	a	b	b	a	b	b	a	a	a	b	a	b	a	b	b	-	b
*UGSF491	ChrI	a	b	b	a	b	a	a	b	b	b	b	a	a	a	b	-	b	b	a	a	a	a	a	a	a	a	b	b	a	a	a	a	b	b	a	b	b	-	a	a	b	a	b	a	b	b	a	b
*UGSF492	ChrI	a	b	b	a	a	a	a	b	b	a	b	a	a	b	a	a	b	b	a	a	a	a	b	a	a	b	b	a	a	a	a	b	b	b	a	b	b	a	a	b	b	a	b	a	b	b	b	b
*UGSF493	ChrI	a	b	b	a	a	a	a	b	b	b	b	a	a	b	b	a	b	b	a	a	a	a	b	a	a	b	b	b	a	a	a	b	b	b	a	b	b	a	a	b	b	a	b	a	b	b	-	b
*UGSF494	ChrI	a	b	b	a	a	a	a	b	b	b	b	a	a	b	-	a	-	b	a	a	a	a	b	a	a	b	b	-	a	a	a	b	b	b	a	b	b	a	a	b	b	a	b	a	b	b	b	b
*UGSF495	ChrI	a	b	b	a	a	a	a	b	b	b	b	a	a	b	b	a	b	b	a	b	a	a	b	a	a	b	b	-	a	a	a	b	b	b	a	b	b	a	a	b	b	a	b	a	b	b	b	b
*UGSF496	ChrI	a	b	b	a	a	a	a	b	b	b	b	a	a	b	b	a	b	b	a	b	a	a	b	a	a	b	b	-	a	a	a	b	b	b	a	b	b	a	a	b	b	a	b	a	b	b	b	b
*UGSF497	ChrI	a	a	b	a	a	a	a	b	b	b	b	a	a	b	b	a	b	b	a	b	a	a	b	a	a	b	b	-	b	a	a	b	b	b	a	b	b	a	a	b	b	a	b	a	b	b	b	b
*UGSF498	ChrI	a	a	b	a	b	a	a	b	b	b	b	a	a	b	b	a	b	b	a	b	a	a	b	a	a	b	a	b	b	b	a	b	b	a	b	b	b	b	b	b	b	a	b	a	b	b	-	b
*UGSF499	ChrI	a	a	a	-	b	a	a	b	b	b	b	b	a	b	b	b	b	b	a	b	a	a	b	a	b	b	a	b	b	b	a	b	b	a	b	b	b	a	b	b	b	a	b	a	a	b	b	b
*UGSF500	ChrI	b	a	a	a	b	a	a	b	b	b	b	b	a	a	b	b	a	a	a	b	a	a	b	b	b	a	a	b	b	b	b	b	b	a	b	b	b	b	b	b	b	a	b	a	a	a	b	b
*UGSF501	ChrI	b	a	a	a	b	a	a	b	a	b	a	b	a	a	b	b	a	a	a	b	a	a	b	b	b	b	b	b	b	b	b	b	b	a	b	b	b	b	b	b	b	a	b	a	a	a	b	b
*UGSF502	ChrI	b	a	a	a	b	a	a	b	a	b	a	b	a	a	b	b	a	a	a	b	a	a	b	b	b	b	b	b	b	b	b	b	b	a	b	b	b	b	b	b	b	a	b	a	a	a	-	b
*UGSF503	ChrI	b	a	a	a	-	a	a	b	b	b	a	b	b	a	-	b	a	a	a	b	a	a	b	b	b	b	b	b	b	b	b	b	b	a	b	b	b	b	b	b	b	a	b	b	a	a	b	b
*UGSF160	ChrII	b	a	b	b	b	b	b	b	b	b	a	a	b	b	b	b	b	b	a	b	b	b	b	b	b	b	b	b	a	b	b	b	a	b	a	a	b	b	a	b	b	b	a	b	a	b	-	a
*UGSF159	ChrII	b	a	b	b	b	b	b	b	b	b	-	-	b	b	b	b	b	b	a	b	b	b	b	b	b	b	b	b	-	b	b	b	a	b	-	-	b	b	-	b	b	b	a	b	a	b	a	a
*UGSF158	ChrII	b	a	b	b	b	b	b	b	b	b	a	a	b	b	b	b	b	b	a	b	b	b	b	b	b	b	b	b	a	b	b	b	a	b	a	a	b	b	a	b	b	b	a	b	a	b	a	a
*UGSF161	ChrII	b	a	b	-	-	b	b	b	b	b	a	a	b	-	-	-	-	b	a	b	b	b	b	b	a	b	b	b	a	b	b	b	a	b	a	a	b	b	a	-	b	b	a	b	a	b	a	a
*UGSF162	ChrII	b	b	b	b	a	b	b	b	b	b	a	a	b	b	b	b	b	b	a	b	b	b	b	b	a	b	b	b	b	b	b	b	b	b	a	a	b	b	a	b	b	b	a	b	a	b	a	a
*UGSF163	ChrII	b	b	b	b	a	b	b	b	b	b	a	b	b	b	b	b	b	b	a	b	b	b	b	b	a	b	b	b	b	b	b	b	b	b	b	a	b	b	b	b	b	b	a	b	b	b	a	a
*UGSF164	ChrII	b	b	b	b	a	b	b	b	b	b	a	b	b	b	b	b	b	b	a	b	b	b	b	b	a	b	b	b	b	b	b	b	b	b	b	a	b	b	b	b	b	b	a	b	b	b	-	a
*UGSF165	ChrII	b	b	b	b	a	b	b	b	b	b	a	b	b	b	b	b	b	b	b	b	b	b	b	b	a	b	b	b	b	a	b	b	b	b	a	a	b	b	a	b	b	b	a	b	b	b	a	a
*UGSF166	ChrII	b	b	b	b	a	b	b	a	b	b	a	b	b	b	b	b	b	b	b	b	b	b	b	b	a	b	b	b	b	b	b	b	b	b	a	b	b	b	a	b	b	b	a	b	b	b	a	a
*UGSF167	ChrII	b	b	b	b	a	b	b	a	b	b	b	b	b	b	b	b	b	b	b	b	b	b	b	b	a	b	b	b	b	b	b	b	b	b	a	b	b	b	a	b	b	b	a	b	b	b	a	a
*UGSF168	ChrII	a	b	b	-	a	b	b	a	b	-	-	-	b	-	-	-	-	b	b	b	b	b	b	b	a	b	b	-	b	-	b	b	b	b	a	-	b	-	a	-	-	b	a	b	-	b	a	a
*UGSF169	ChrII	a	b	b	b	a	b	b	a	b	b	b	b	b	b	b	b	b	b	b	b	b	b	b	b	a	b	b	b	b	b	b	b	b	b	a	b	b	b	a	b	b	b	a	b	b	b	a	a
*UGSF170	ChrII	a	b	a	b	a	b	b	a	b	b	b	b	b	b	b	b	b	b	b	b	b	b	b	b	a	b	b	b	b	b	b	b	b	b	a	b	b	b	a	b	b	b	a	b	b	b	a	a
*UGSF171	ChrII	a	b	a	b	b	b	b	a	b	b	b	b	b	b	b	b	b	b	b	b	b	b	b	b	a	b	b	b	b	b	b	b	b	b	a	b	b	b	a	b	b	b	a	b	b	b	-	a
*UGSF172	ChrII	a	b	-	b	b	b	b	-	b	b	b	b	b	b	b	b	b	b	b	b	b	b	b	b	-	b	b	b	b	b	b	b	b	b	-	b	b	b	-	b	b	b	a	b	b	b	-	-
*UGSF173	ChrII	a	b	a	b	b	b	b	a	b	b	b	b	b	b	b	b	b	b	b	b	b	b	b	b	a	b	b	b	b	b	b	b	b	b	a	b	b	b	a	b	b	b	a	b	b	b	a	a
*UGSF174	ChrII	-	b	a	b	b	b	b	a	b	b	b	b	b	b	b	b	b	b	b	b	b	b	b	b	a	b	b	b	b	b	b	b	b	b	a	b	b	b	a	b	b	b	a	b	b	b	a	a
*UGSF175	ChrII	a	b	a	b	b	b	b	a	b	b	b	b	b	b	b	b	b	b	b	b	b	b	b	b	a	b	b	a	b	b	b	b	b	b	a	b	b	b	a	b	b	b	a	b	b	b	b	a
*UGSF176	ChrII	a	b	a	b	b	b	b	a	b	b	b	b	b	b	b	b	b	b	b	b	b	b	b	b	a	b	b	a	b	b	b	b	b	b	a	b	b	b	a	b	b	b	a	b	b	b	b	a
*UGSF177	ChrII	a	b	a	b	b	a	b	a	b	b	b	b	b	b	b	b	b	b	b	b	b	b	b	b	a	b	b	a	b	a	b	b	b	b	a	b	b	b	a	b	b	b	a	b	b	b	b	a
*UGSF178	ChrII	a	b	b	b	b	a	b	a	b	b	b	b	b	b	b	b	b	b	b	b	b	b	b	b	a	b	b	b	b	a	b	b	b	b	a	b	b	b	a	b	b	b	a	b	b	b	b	a
*UGSF179	ChrII	a	b	b	b	b	a	b	a	b	b	b	b	b	b	b	b	b	b	b	b	b	b	b	b	a	b	b	b	b	a	b	b	b	b	a	b	b	b	a	b	b	b	a	b	b	b	b	a
*UGSF180	ChrII	a	-	b	-	-	a	-	-	-	b	-	-	b	-	-	-	b	b	-	b	-	-	b	-	a	-	b	-	-	a	b	-	b	b	a	b	-	-	a	-	b	-	a	-	-	-	-	a
*UGSF181	ChrII	a	b	b	b	b	a	b	a	b	b	b	b	b	-	b	b	-	b	b	b	b	b	b	b	a	b	b	b	b	a	b	b	b	b	a	b	b	b	a	b	b	b	a	b	b	b	b	a
*UGSF182	ChrII	-	b	b	b	b	a	b	a	b	b	b	b	b	b	b	b	b	b	b	b	b	b	b	b	a	b	b	b	b	a	b	b	b	b	a	b	b	b	a	b	b	b	a	b	b	b	b	a
*UGSF183	ChrII	a	b	b	b	b	a	b	a	b	b	b	b	b	b	b	b	b	b	b	b	b	b	b	b	a	b	b	a	b	a	b	b	b	b	a	b	b	b	a	b	b	b	a	b	b	b	b	a
*UGSF184	ChrII	a	b	b	b	b	a	b	a	b	b	b	b	b	b	b	b	b	b	b	b	b	b	b	b	b	b	b	a	b	a	b	b	b	b	a	b	b	b	a	b	b	b	a	b	b	b	b	a
*UGSF185	ChrII	a	b	b	b	b	a	b	a	b	b	b	b	b	b	b	b	b	b	b	b	b	b	b	b	b	b	b	a	b	a	b	b	b	b	a	b	b	b	a	b	b	b	a	b	b	b	b	a
*UGSF186	ChrII	a	b	b	b	b	a	b	a	b	b	b	b	b	b	b	b	b	b	b	b	b	b	b	b	b	b	b	a	b	a	b	b	b	b	a	b	b	b	a	b	b	b	a	b	b	b	-	a
*UGSF187	ChrII	-	b	b	b	b	-	b	-	b	b	b	b	b	b	b	b	b	b	b	b	b	b	b	b	b	b	b	-	b	-	b	b	b	b	-	b	b	b	-	b	b	b	-	b	b	b	b	-
*UGSF188	ChrII	a	b	b	b	b	a	b	a	b	b	b	b	b	b	b	b	b	b	b	b	b	b	b	b	b	b	b	a	b	a	b	b	b	b	a	b	b	b	a	b	b	b	a	b	b	b	b	a
*UGSF189	ChrII	a	b	b	b	b	a	b	a	b	b	b	b	b	b	b	b	b	b	b	b	b	b	b	b	b	b	b	a	b	a	b	b	b	b	a	b	b	b	a	b	b	b	a	b	b	b	b	a
*UGSF190	ChrII	a	-	b	-	b	a	-	a	b	b	b	b	b	-	-	-	b	b	b	b	b	b	b	b	b	-	b	a	-	a	b	-	b	b	a	b	-	-	a	-	b	b	a	-	-	b	-	a
*UGSF191	ChrII	a	b	b	b	b	a	b	a	b	b	b	b	b	b	b	b	b	b	b	b	b	b	b	b	b	b	b	-	b	-	b	b	b	b	a	b	b	b	a	b	b	b	a	b	b	b	b	-
*UGSF192	ChrII	a	b	b	b	b	a	b	a	b	b	b	b	b	b	b	b	b	b	b	b	b	b	b	b	b	b	b	a	b	a	b	b	b	b	a	b	b	b	a	b	b	b	a	b	b	b	b	a
*UGSF193	ChrII	a	b	b	b	b	a	b	b	b	b	b	b	b	b	b	b	b	b	b	b	b	b	b	b	b	b	b	a	b	a	b	b	b	b	b	b	b	b	b	b	b	b	a	b	b	b	b	a
*UGSF194	ChrII	a	b	b	b	b	a	b	b	b	b	b	b	b	b	b	b	b	b	b	b	b	b	b	b	b	b	b	a	b	a	b	b	b	b	b	b	b	b	b	b	b	b	a	b	b	b	-	a
*UGSF195	ChrII	a	b	b	b	b	a	b	b	b	b	b	b	b	b	b	b	b	b	b	b	b	b	b	b	b	b	b	-	b	a	b	b	b	b	b	b	b	b	b	b	b	b	a	b	b	b	b	-
*UGSF196	ChrII	a	b	b	b	b	a	b	b	b	b	b	b	b	b	b	b	b	b	b	b	b	b	b	b	b	b	b	a	b	a	b	b	b	b	b	b	b	b	b	b	b	b	a	b	b	b	b	a
*UGSF197	ChrII	a	b	b	b	b	a	b	b	b	b	b	b	b	b	b	b	b	b	b	b	b	b	b	b	b	b	b	a	b	a	b	b	b	b	b	b	b	b	b	b	b	b	a	b	b	b	b	a
*UGSF198	ChrII	a	b	b	b	b	a	b	b	b	b	b	b	b	b	b	b	b	b	b	b	b	b	b	b	b	b	b	-	b	a	b	b	b	b	b	b	b	b	b	b	b	b	a	b	b	b	b	a
*UGSF199	ChrII	a	b	b	b	b	a	b	b	b	b	b	b	b	b	b	b	b	b	b	b	b	b	b	b	b	b	b	a	b	a	b	b	b	b	b	b	b	b	b	b	b	b	a	b	b	b	b	a
*UGSF200	ChrII	a	b	b	a	b	a	b	b	b	b	b	b	b	b	b	b	b	b	b	b	b	b	b	b	b	b	b	a	b	a	b	b	b	b	b	b	b	b	b	b	b	b	a	b	b	b	b	a
*UGSF201	ChrII	a	b	b	a	b	a	b	b	b	b	b	b	b	b	b	b	b	b	b	b	b	b	b	b	b	b	b	a	b	a	b	b	b	b	b	b	b	b	b	b	b	b	a	b	b	b	b	a
*UGSF202	ChrII	a	b	b	a	b	a	b	b	b	b	b	b	b	b	b	b	b	b	b	b	b	b	b	b	b	b	b	a	b	a	b	b	b	b	b	b	b	b	b	b	b	b	a	b	b	b	b	a
*UGSF203	ChrII	a	b	b	-	b	a	b	b	b	b	b	b	b	b	b	b	b	b	b	b	b	b	b	b	b	b	b	a	b	a	b	b	b	b	b	b	b	b	b	b	b	b	a	b	b	b	b	a
*UGSF205	ChrII	a	b	b	a	b	a	b	b	b	b	b	b	b	b	b	b	b	b	b	b	b	b	b	b	b	b	b	a	b	a	b	b	b	b	b	b	b	b	b	b	b	b	a	b	b	b	b	a
*UGSF207	ChrII	a	b	b	a	b	a	b	b	b	b	b	b	b	b	b	b	b	b	b	b	b	b	b	b	b	b	b	a	b	a	b	b	b	b	b	b	b	b	b	b	b	b	a	b	b	b	b	a
*UGSF995	ChrII	a	b	b	a	b	a	b	b	b	b	b	b	b	b	b	b	b	b	b	b	b	b	b	b	b	b	b	a	b	a	b	b	b	b	b	b	b	b	b	b	b	b	a	b	b	b	b	a
*UGSF996	ChrII	a	b	b	a	-	a	b	b	b	b	-	b	b	-	-	-	-	-	b	b	b	b	b	b	b	b	b	a	b	a	b	b	b	b	b	-	b	-	b	-	b	b	a	b	-	b	b	a
*UGSF997	ChrII	a	b	b	a	b	a	b	b	b	b	b	b	b	b	b	b	b	b	b	b	b	b	b	b	b	b	b	a	b	a	b	b	b	b	b	b	b	b	b	b	b	b	a	b	b	b	b	a
*UGSF998	ChrII	a	b	b	a	b	a	b	b	b	b	b	b	b	b	b	b	b	b	b	b	b	b	b	b	b	b	b	a	b	a	b	b	b	b	b	b	b	b	b	b	b	b	a	b	b	b	-	a
*UGSF999	ChrII	a	b	b	a	b	a	b	b	b	b	b	b	b	b	b	b	b	b	b	b	b	b	b	b	b	b	b	a	b	a	b	b	b	b	b	-	b	b	b	b	b	b	a	b	b	b	b	a
*UGSF1000	ChrII	a	b	b	a	b	a	b	b	b	b	b	b	b	b	b	b	b	b	b	b	b	b	b	b	b	b	b	a	b	a	b	b	b	b	b	b	b	b	b	b	b	b	a	b	b	b	b	a
*UGSF649	ChrII	a	b	b	a	b	a	b	b	b	b	b	b	b	b	b	b	b	b	b	b	b	b	b	b	b	b	b	a	b	a	b	b	b	b	b	b	b	b	b	b	b	b	a	b	b	b	b	a
*UGSF208	ChrII	a	b	b	a	b	a	b	b	b	b	b	b	b	b	b	b	b	b	b	b	b	b	b	b	b	b	b	a	b	a	b	b	b	b	b	b	b	b	b	b	b	b	a	b	b	b	b	a
*UGSF209	ChrII	a	b	b	a	b	a	b	b	b	b	b	b	b	b	b	b	b	b	b	b	b	b	b	b	b	b	b	a	b	a	b	b	b	b	b	b	b	b	b	b	b	b	a	b	b	b	b	a
*UGSF211	ChrII	a	b	b	a	b	a	b	b	b	b	b	b	b	b	b	b	b	b	b	b	b	b	b	b	b	b	b	a	b	a	b	b	b	b	b	b	b	b	b	b	b	b	a	b	b	b	-	a
*UGSF212	ChrII	a	b	b	a	b	a	b	b	b	b	b	b	b	b	b	b	b	b	b	b	b	b	b	b	b	b	b	a	b	a	b	b	b	b	b	b	b	b	b	b	b	b	a	b	b	b	b	a
*UGSF213	ChrII	a	b	b	a	b	a	b	b	b	b	b	b	b	b	b	b	b	b	b	b	b	b	b	b	b	b	b	a	b	a	b	b	b	b	b	b	b	b	b	b	b	b	a	b	b	b	b	a
*UGSF214	ChrII	a	b	b	a	b	a	b	b	b	b	b	b	b	b	b	b	b	a	b	b	b	b	b	b	b	b	b	a	b	a	b	b	b	b	b	b	b	b	b	b	b	b	a	b	b	a	b	a
*UGSF215	ChrII	a	b	b	a	-	a	b	b	b	b	-	b	b	b	-	b	-	a	b	b	b	b	b	b	b	b	b	a	b	a	b	b	b	b	b	b	b	b	b	b	b	b	a	b	-	a	b	a
*UGSF216	ChrII	a	b	b	a	b	a	b	b	b	b	b	b	b	b	b	b	b	a	b	b	b	b	b	b	b	b	b	a	b	a	b	b	b	b	b	b	b	b	b	b	b	b	a	b	b	a	b	a
*UGSF217	ChrII	-	b	b	a	b	a	b	b	b	b	b	b	b	b	b	b	b	a	b	b	b	b	b	b	b	b	b	a	b	a	b	b	b	b	b	b	b	b	b	b	b	b	a	b	b	a	b	a
*UGSF218	ChrII	a	b	b	a	-	a	b	b	b	b	b	b	b	b	b	b	b	a	b	b	b	b	b	b	b	b	b	a	b	a	b	b	b	b	b	b	b	b	b	b	b	b	a	b	b	a	b	a
*UGSF219	ChrII	a	b	b	a	b	a	b	b	b	b	b	b	b	b	b	b	b	a	b	b	b	b	b	b	b	b	b	a	b	a	b	b	b	b	b	b	b	b	b	b	b	b	a	b	b	a	b	a
*UGSF220	ChrII	a	b	b	a	b	a	b	b	b	b	b	b	b	b	b	b	b	a	-	b	b	b	a	b	b	b	b	a	b	a	b	b	b	b	b	b	b	b	b	b	b	b	a	b	b	a	b	a
*UGSF221	ChrII	a	b	b	a	-	a	b	b	b	b	b	b	b	b	b	b	-	b	-	b	b	b	a	b	b	b	b	a	b	a	b	b	b	b	b	b	b	b	b	b	a	b	a	b	b	a	b	a
*UGSF223	ChrII	-	b	b	a	b	a	b	b	b	b	b	b	b	b	b	b	b	b	-	b	b	b	a	b	a	b	b	a	b	a	b	b	b	a	b	b	b	b	b	b	a	b	a	b	b	a	b	a
*UGSF224	ChrII	a	-	b	a	b	a	-	b	b	b	b	b	b	b	-	-	b	b	-	b	b	b	a	b	a	-	b	a	-	a	b	-	b	a	b	b	b	-	b	-	a	b	a	-	-	a	-	a
*UGSF225	ChrII	a	b	b	-	b	-	b	b	b	b	b	b	b	b	b	b	b	b	-	b	b	b	-	b	-	b	b	-	b	-	b	b	b	-	b	b	b	b	b	b	-	b	-	b	b	-	b	-
*UGSF226	ChrII	a	b	b	a	b	a	b	b	b	b	b	b	b	b	b	b	b	b	-	b	b	b	a	b	a	b	b	a	b	a	b	b	b	a	b	b	b	b	b	b	a	b	a	b	b	a	b	a
*UGSF227	ChrII	a	b	b	a	b	a	b	b	b	b	b	b	b	b	b	b	b	b	-	b	b	b	a	b	a	b	b	a	b	a	b	b	b	a	b	b	b	b	b	b	a	b	a	b	b	a	b	a
*UGSF228	ChrII	a	b	b	a	b	a	b	b	b	b	b	b	b	b	b	b	b	b	-	b	b	b	a	b	a	b	b	a	b	a	b	b	b	a	b	b	b	b	b	b	a	b	a	b	b	a	-	a
*UGSF229	ChrII	a	a	b	-	b	a	b	b	b	b	b	-	b	b	b	b	b	b	b	b	b	b	a	b	a	b	b	-	b	-	b	b	b	a	b	b	b	b	b	b	-	b	b	b	b	a	b	b
*UGSF230	ChrII	a	a	b	a	b	a	b	b	b	b	a	a	a	b	b	b	b	b	-	b	b	b	a	b	a	b	b	a	b	a	b	b	b	a	b	b	b	b	b	b	a	b	b	b	b	a	b	b
*UGSF231	ChrII	a	a	b	a	b	a	b	b	b	b	a	a	a	b	b	b	b	b	-	b	b	b	a	b	a	b	b	a	b	a	b	b	b	a	b	b	b	b	b	b	a	b	b	b	b	a	b	b
*UGSF232	ChrII	a	a	b	a	b	a	b	b	b	b	a	a	a	b	-	b	-	b	-	b	b	b	a	b	a	b	b	a	b	a	b	b	b	a	b	b	b	b	b	b	a	b	b	b	b	a	b	b
*UGSF233	ChrII	a	a	b	a	b	a	b	b	b	b	a	a	a	a	b	b	b	a	a	b	b	b	a	b	a	b	b	a	b	a	b	b	b	a	b	b	b	b	b	b	a	b	b	b	b	a	b	b
*UGSF234	ChrII	a	a	b	a	b	a	b	b	b	b	a	a	a	a	b	b	b	a	a	b	b	b	a	b	a	b	b	a	b	a	b	b	b	a	b	b	b	b	b	b	a	b	b	b	b	a	b	b
*UGSF235	ChrII	a	a	b	a	-	a	b	b	b	b	a	a	a	a	-	b	-	a	a	b	b	b	a	b	a	b	b	a	b	a	b	b	b	a	b	b	b	b	b	-	a	b	b	b	b	a	b	b
*UGSF236	ChrII	a	a	b	a	b	a	b	b	b	b	a	a	a	a	b	b	b	a	a	b	b	b	a	b	a	b	b	a	b	a	b	b	b	a	b	b	b	b	b	b	a	b	b	b	b	a	b	b
*UGSF237	ChrII	a	a	b	a	b	a	b	b	b	b	a	a	a	a	b	b	b	a	a	b	b	b	a	b	a	b	b	a	b	a	b	b	b	a	b	b	b	b	b	b	a	b	b	b	b	a	b	b
*UGSF238	ChrII	b	a	b	a	b	a	b	b	b	b	a	a	a	a	b	b	b	a	a	b	b	b	a	b	a	b	b	a	b	a	b	b	b	a	b	a	b	b	b	b	a	b	b	b	b	a	-	b
*UGSF239	ChrII	b	a	b	a	b	a	b	b	a	b	a	a	a	a	b	b	b	a	a	b	b	b	a	b	a	b	b	a	b	a	b	b	b	a	b	a	b	b	b	b	a	b	b	b	b	a	b	b
*UGSF240	ChrII	b	a	b	a	b	a	b	b	a	b	a	a	a	a	b	b	b	a	a	b	b	b	a	b	a	b	b	a	b	a	b	b	b	a	b	a	b	b	b	b	a	b	b	b	b	a	b	b
*UGSF241	ChrII	b	a	b	a	b	a	-	b	a	b	a	a	a	a	-	b	b	a	a	b	b	b	a	b	a	-	b	a	-	a	b	-	b	a	b	a	b	a	b	b	a	b	b	b	-	a	-	-
*UGSF242	ChrII	a	a	b	a	b	a	b	b	a	b	a	a	a	a	b	b	b	a	a	b	b	b	a	b	a	b	b	a	b	a	b	b	b	a	b	a	b	a	b	b	a	b	b	b	b	a	b	b
*UGSF243	ChrII	b	a	b	a	b	a	b	a	a	b	a	a	b	-	b	b	b	b	a	b	b	a	a	b	a	-	b	a	-	a	b	b	b	a	b	a	b	a	b	b	a	b	b	b	b	a	-	b
*UGSF244	ChrII	b	b	b	-	b	a	b	a	a	b	-	a	b	b	b	b	b	b	a	b	b	a	a	b	a	b	b	-	b	a	b	b	b	a	b	a	b	-	b	b	a	b	b	b	b	a	b	b
*UGSF245	ChrII	b	b	b	a	b	a	b	a	a	b	a	a	b	b	b	b	b	b	b	b	b	a	a	b	a	b	b	a	b	a	b	b	b	a	b	a	b	a	b	b	a	b	b	b	b	a	b	b
*UGSF246	ChrII	b	b	b	a	b	a	b	a	a	b	a	a	b	b	b	b	b	b	b	b	b	a	a	b	a	b	b	a	b	a	b	b	b	a	b	a	b	a	b	b	a	b	b	b	b	a	-	b
*UGSF247	ChrII	b	b	b	a	-	a	b	a	a	b	a	a	b	b	-	b	-	b	b	b	b	a	b	b	a	b	b	a	b	a	b	b	b	a	b	a	b	a	b	b	a	b	b	b	b	a	b	b
*UGSF248	ChrII	b	b	b	a	b	a	b	a	a	b	a	a	b	b	b	b	b	b	b	b	b	a	b	b	a	b	b	a	b	a	b	b	b	a	b	a	b	a	b	b	a	b	b	b	b	a	b	b
*UGSF249	ChrII	b	b	b	-	b	a	b	-	a	b	a	-	b	b	b	b	b	b	b	b	b	-	b	b	-	b	b	-	b	b	b	b	b	a	b	a	b	-	-	b	a	b	b	b	b	-	b	b
*UGSF250	ChrII	b	b	b	a	b	a	b	a	a	b	a	a	b	b	b	b	-	b	b	b	b	a	b	b	a	b	b	b	b	b	b	b	b	a	b	a	b	a	b	b	a	b	b	b	b	a	b	b
*UGSF251	ChrII	b	b	b	a	b	a	b	a	a	b	a	a	b	b	b	b	b	b	b	b	b	a	b	b	a	b	b	b	b	b	b	b	b	a	b	a	b	a	b	b	a	b	b	b	b	a	b	b
*UGSF252	ChrII	b	b	b	a	b	a	b	a	a	b	a	a	b	b	b	b	b	b	b	b	b	a	b	b	a	b	b	b	b	b	b	b	b	a	b	a	b	a	b	b	a	b	b	b	b	a	b	b
*UGSF253	ChrII	b	b	b	a	b	a	b	a	a	b	a	a	b	b	b	b	b	b	b	b	b	a	b	b	a	b	b	b	b	b	b	b	b	a	b	a	b	a	b	b	a	b	b	b	b	a	-	b
*UGSF254	ChrII	b	b	b	a	b	a	b	a	a	b	a	a	b	b	b	b	b	b	b	b	b	a	b	b	a	b	b	b	b	b	b	b	b	a	a	a	b	a	a	b	a	b	b	b	b	a	b	b
*UGSF255	ChrII	b	b	b	a	b	a	b	a	a	b	a	a	b	b	b	b	b	b	b	b	a	a	b	b	a	b	b	b	b	b	b	b	b	a	a	a	b	a	a	b	a	b	b	b	b	a	b	b
*UGSF256	ChrII	b	b	b	a	b	a	b	a	a	b	a	a	b	b	b	b	b	b	b	b	a	a	b	b	a	b	b	b	b	b	b	b	b	a	a	a	b	b	a	b	a	b	b	b	b	a	b	b
*UGSF257	ChrII	b	b	b	a	b	a	b	a	a	a	a	a	b	b	b	b	b	b	b	b	a	a	b	b	a	b	b	b	b	b	b	b	b	a	a	a	b	b	a	b	a	b	b	b	b	a	b	b
*UGSF258	ChrII	b	b	b	a	b	a	b	a	a	a	a	a	b	b	b	b	b	b	b	b	a	a	b	b	a	b	b	b	b	b	b	b	b	a	a	a	b	b	a	b	a	b	b	b	b	a	b	b
*UGSF259	ChrII	b	b	b	a	b	a	b	a	a	a	a	a	b	b	b	b	b	b	b	b	a	a	b	a	a	b	b	b	b	b	b	b	b	a	a	a	b	b	a	b	a	b	b	b	b	a	b	b
*UGSF260	ChrII	b	b	b	a	b	a	b	a	b	a	a	a	b	b	b	b	b	b	b	b	a	a	b	a	a	b	b	b	b	b	b	b	b	a	a	a	b	b	a	b	a	b	b	b	b	a	b	b
*UGSF261	ChrII	b	b	b	a	b	a	b	a	b	a	b	a	b	b	b	b	b	b	b	b	a	a	b	a	a	b	b	b	b	b	b	b	b	a	a	a	b	b	a	b	a	b	b	b	b	a	b	b
*UGSF262	ChrII	b	b	b	a	b	a	b	a	b	a	b	a	b	b	b	b	b	b	b	b	a	a	b	a	a	b	b	b	b	b	b	b	b	a	a	a	b	b	a	b	a	b	b	b	b	a	b	b
*UGSF263	ChrII	b	b	b	a	b	a	b	a	b	a	a	a	b	b	b	b	b	b	b	b	a	a	b	a	a	b	b	b	b	b	b	b	b	a	a	a	b	b	a	b	a	b	b	b	b	a	b	b
*UGSF264	ChrII	b	b	b	a	-	a	b	a	b	a	a	a	b	-	-	-	-	a	b	b	a	a	b	a	a	b	b	b	b	-	b	b	b	a	a	a	b	b	a	-	a	b	b	b	-	a	b	b
*UGSF265	ChrII	b	b	b	a	b	a	b	a	b	a	a	a	b	b	b	b	b	a	b	b	a	a	b	a	a	b	b	a	a	b	b	b	b	a	a	a	b	b	a	b	a	b	b	b	b	a	b	b
*UGSF266	ChrII	b	b	b	a	b	a	b	a	b	a	a	a	b	b	b	b	b	a	b	b	a	a	b	a	a	b	b	a	a	b	b	b	b	b	a	a	b	b	a	b	a	b	b	b	b	a	b	b
*UGSF267	ChrII	b	-	b	a	-	a	-	a	b	a	a	a	b	-	-	-	b	a	-	b	a	a	b	a	a	-	b	a	a	b	b	-	b	b	a	a	-	-	a	-	a	-	-	-	-	a	-	-
*UGSF268	ChrII	b	b	b	-	b	a	b	a	b	a	-	b	b	b	b	b	b	a	b	b	a	a	b	a	a	b	b	-	a	b	b	b	b	b	a	-	b	b	a	b	a	b	b	a	b	a	b	b
*UGSF269	ChrII	b	b	b	a	b	a	b	a	b	a	a	b	b	b	b	b	b	a	b	b	a	a	b	a	b	b	b	a	a	b	b	b	b	b	b	a	b	b	b	b	a	b	b	a	b	a	b	b
*UGSF270	ChrII	b	b	b	a	b	a	b	a	b	a	a	b	b	b	b	b	b	a	b	b	a	a	b	a	b	b	b	a	a	b	b	b	b	b	b	a	b	b	b	b	a	b	b	a	b	a	b	b
*UGSF271	ChrII	b	b	b	a	b	a	b	a	b	a	a	b	b	b	b	b	b	a	b	b	a	a	b	a	b	b	b	a	a	b	b	b	b	b	b	a	b	b	b	b	a	b	b	a	b	b	-	b
*UGSF272	ChrII	b	b	b	a	b	a	b	b	b	a	a	b	a	b	b	a	b	a	b	b	a	a	a	a	b	b	b	a	a	b	b	b	b	b	b	a	b	b	b	b	a	b	b	a	b	b	b	b
*UGSF273	ChrII	b	b	b	a	b	a	b	b	b	a	a	b	a	b	b	a	b	a	b	b	a	a	a	a	b	b	b	a	a	b	b	b	b	b	b	a	b	b	b	b	a	b	b	b	b	b	b	b
*UGSF274	ChrII	b	b	b	-	b	a	b	b	b	a	a	b	a	b	b	-	b	a	b	b	-	a	-	a	b	b	b	-	a	b	b	b	b	b	b	a	b	b	b	b	a	b	b	b	b	b	b	b
*UGSF275	ChrII	b	b	b	a	b	a	a	b	b	a	a	b	a	b	b	a	b	a	b	b	a	a	a	a	b	b	b	a	a	b	b	b	b	b	b	a	b	b	b	b	a	b	b	b	b	b	b	b
*UGSF276	ChrII	b	b	b	a	b	a	a	b	b	a	a	b	a	b	b	a	b	a	b	b	a	a	a	a	b	b	b	a	a	b	b	b	b	b	b	a	b	b	b	b	a	b	b	b	b	b	-	b
*UGSF277	ChrII	b	b	b	-	b	a	a	b	b	a	-	b	a	b	b	-	b	a	b	b	a	a	a	a	b	b	b	-	a	b	b	b	b	b	b	-	b	b	b	b	a	b	b	b	b	b	b	b
*UGSF278	ChrII	b	b	b	b	b	a	a	b	b	a	a	b	a	b	b	b	b	a	b	b	a	a	a	a	b	b	b	a	a	b	b	b	b	b	b	a	b	b	b	b	a	b	b	b	b	b	b	b
*UGSF279	ChrII	b	b	b	-	-	a	a	b	b	a	a	b	a	b	-	-	-	a	b	b	a	a	a	a	b	b	b	a	a	b	b	b	b	a	b	a	b	a	b	-	a	b	b	a	-	b	b	b
*UGSF280	ChrII	b	b	b	b	b	a	a	b	b	a	a	b	a	b	b	b	b	a	b	-	a	a	a	a	b	b	b	a	a	b	b	b	b	a	b	a	b	a	b	b	a	b	b	a	b	b	b	b
*UGSF281	ChrII	b	b	a	b	b	a	a	b	b	a	a	b	a	b	b	b	b	a	b	b	a	a	a	a	b	b	b	a	a	b	b	b	a	a	b	a	b	a	b	b	b	a	b	a	b	b	b	b
*UGSF282	ChrII	b	b	a	b	b	a	a	b	b	a	a	b	a	b	b	b	b	a	b	b	a	a	a	a	b	b	b	a	a	b	a	b	a	a	b	a	b	a	b	b	b	a	b	a	a	b	-	b
*UGSF283	ChrII	b	b	a	-	-	a	a	a	b	a	a	b	a	-	a	-	-	a	b	b	a	a	a	a	a	b	b	a	a	b	a	b	a	a	b	a	b	a	b	b	b	a	b	a	a	b	b	-
*UGSF284	ChrII	b	b	a	b	b	a	a	a	b	a	a	b	a	a	a	b	b	a	b	b	a	a	a	a	a	b	b	a	a	b	-	b	a	a	b	a	b	a	b	b	a	a	b	a	a	b	b	b
*UGSF285	ChrII	b	b	a	b	b	a	a	a	b	a	a	b	a	a	a	b	b	a	b	b	a	b	a	a	a	b	b	a	a	b	a	b	a	a	b	a	b	a	b	b	a	a	a	a	a	b	a	a
*UGSF286	ChrII	b	b	a	b	b	a	a	a	b	a	a	b	a	a	a	b	b	a	b	b	a	b	a	a	a	b	b	a	a	b	a	b	a	a	b	a	b	a	b	b	a	a	a	a	a	b	-	a
*UGSF287	ChrII	b	b	a	b	b	a	a	a	b	a	a	b	a	a	a	b	b	a	b	b	a	b	a	a	a	b	b	a	b	b	a	b	a	a	b	a	b	a	b	b	a	a	a	a	a	b	a	a
*UGSF675	ChrIII	b	a	a	a	a	a	b	a	b	b	b	a	a	a	a	b	b	b	a	b	b	a	b	b	a	-	b	b	b	a	b	b	a	a	b	a	a	b	b	b	a	b	a	a	-	b	b	-
*UGSF674	ChrIII	b	a	a	a	a	a	b	a	b	b	b	a	a	a	b	a	b	b	a	b	b	a	b	b	a	a	b	b	b	a	b	b	a	a	b	a	a	b	b	b	a	b	a	a	a	b	b	a
*UGSF673	ChrIII	b	a	a	a	a	a	b	a	b	b	a	b	a	a	b	a	b	b	a	b	b	a	b	b	a	a	b	b	b	a	b	b	a	a	b	a	a	b	b	b	a	b	a	a	a	b	b	a
*UGSF672	ChrIII	b	a	a	a	a	a	b	a	-	-	a	-	a	-	-	a	-	-	a	-	-	a	-	b	b	b	b	-	b	a	a	b	a	a	b	a	a	-	-	-	a	-	a	a	a	b	b	a
*UGSF671	ChrIII	b	a	a	a	a	a	b	a	b	b	a	b	b	b	b	a	b	b	a	b	b	a	b	b	b	b	b	a	b	a	a	b	a	a	b	a	a	b	b	b	a	b	a	a	a	b	-	a
*UGSF670	ChrIII	b	a	a	a	a	a	b	a	b	b	a	b	b	b	b	a	b	b	a	b	a	a	b	b	b	b	b	a	b	a	a	b	a	a	b	a	a	b	b	b	a	b	a	a	a	b	-	a
*UGSF669	ChrIII	b	a	a	a	a	a	b	a	b	b	a	b	b	b	b	a	b	b	a	b	a	b	b	b	b	b	b	a	b	a	a	b	a	a	b	a	a	b	b	b	a	b	a	a	a	b	-	a
*UGSF821	ChrIII	b	b	a	a	a	a	b	a	b	b	a	b	b	b	b	a	b	b	a	b	a	b	b	b	b	b	b	a	a	a	a	b	a	a	b	b	a	b	b	b	-	b	a	a	a	b	-	a
*UGSF822	ChrIII	b	b	b	-	a	a	-	-	a	b	a	b	-	b	b	-	b	b	a	b	a	b	b	b	b	-	b	a	-	a	a	-	a	a	b	b	-	b	b	b	b	a	a	-	-	b	-	-
*UGSF823	ChrIII	b	b	b	-	-	a	-	a	-	b	-	b	-	b	b	-	b	b	-	b	-	b	b	b	b	a	b	-	a	-	a	a	a	-	b	b	-	b	b	b	b	-	a	a	-	b	-	-
*UGSF824	ChrIII	b	b	b	a	a	a	b	a	a	b	a	b	-	b	b	a	b	b	a	b	a	b	b	a	b	a	b	a	a	a	a	a	a	a	b	b	a	b	b	b	b	a	a	a	a	b	a	a
*UGSF825	ChrIII	b	b	b	a	a	a	b	a	a	b	a	b	-	b	b	a	b	b	a	b	a	b	b	a	b	a	b	a	a	a	a	a	a	a	b	b	a	b	b	b	b	a	a	a	a	b	a	a
*UGSF826	ChrIII	b	b	b	a	a	a	b	a	a	a	a	b	-	b	b	a	b	b	a	b	a	b	b	a	b	a	b	a	a	b	a	a	b	a	b	b	a	b	b	b	b	a	a	a	a	b	a	a
*UGSF827	ChrIII	a	b	b	a	-	a	b	a	b	a	a	b	b	b	b	a	b	b	a	b	a	b	b	a	b	a	b	a	a	b	a	a	b	a	b	b	a	b	b	b	b	a	a	b	a	b	a	a
*UGSF828	ChrIII	a	b	b	a	a	a	b	a	b	a	a	b	-	b	b	a	b	b	a	b	a	b	b	a	b	a	b	a	a	b	a	a	b	a	b	b	a	b	b	b	b	a	a	b	a	b	a	a
*UGSF829	ChrIII	a	b	b	a	a	a	b	a	b	a	a	b	b	b	b	a	b	b	a	b	a	b	b	a	b	a	b	a	a	b	a	a	b	a	b	b	a	-	b	b	b	a	a	b	a	b	-	a
*UGSF785	ChrIII	a	b	b	a	a	a	b	a	b	a	a	b	b	b	b	a	b	b	a	b	a	b	b	a	b	a	b	a	a	b	a	a	b	a	b	b	a	b	b	b	b	a	a	b	a	b	a	a
*UGSF784	ChrIII	a	b	b	a	a	a	b	a	b	a	a	b	b	b	b	a	b	b	a	b	a	b	a	a	b	a	b	a	a	b	a	a	b	a	b	b	a	b	b	b	b	a	a	b	a	b	a	a
*UGSF783	ChrIII	a	b	b	-	-	a	b	-	b	-	b	b	b	b	b	-	b	b	-	b	-	b	-	a	b	-	b	-	a	b	-	a	b	-	b	b	-	b	b	b	b	-	a	b	-	b	a	-
*UGSF782	ChrIII	a	b	b	a	a	a	b	a	b	a	b	b	b	b	b	a	b	b	a	b	a	b	a	a	b	a	b	a	a	b	a	a	b	a	b	b	a	b	b	b	b	a	a	b	a	b	a	a
*UGSF781	ChrIII	a	b	b	a	a	a	b	a	b	a	b	b	b	b	b	a	b	b	a	b	a	b	a	a	b	a	b	a	a	b	a	a	b	a	b	b	a	b	b	b	b	a	a	b	a	b	a	a
*UGSF780	ChrIII	a	b	b	a	a	a	b	a	b	a	b	b	b	-	b	a	-	b	a	b	a	b	a	a	b	a	b	a	a	b	a	a	b	a	b	b	a	b	b	b	b	a	a	b	a	b	a	a
*UGSF885	ChrIII	a	b	b	b	a	a	b	a	b	a	b	b	a	b	b	a	b	b	a	b	a	b	a	a	b	a	b	b	a	b	a	a	b	a	b	b	a	b	b	b	b	a	a	b	a	b	a	a
*UGSF884	ChrIII	a	b	b	-	a	a	b	a	b	a	-	b	a	-	-	a	-	-	a	b	a	b	a	a	b	a	b	-	a	-	a	a	b	a	-	-	a	-	b	-	-	a	a	b	a	b	a	a
*UGSF883	ChrIII	a	b	b	b	a	a	b	a	b	a	b	b	a	b	b	a	b	b	a	b	a	b	a	a	b	a	b	b	a	b	a	a	b	b	b	b	a	b	b	b	b	a	a	b	a	b	a	a
*UGSF882	ChrIII	a	b	b	b	a	a	b	a	b	a	b	b	a	b	b	a	b	b	a	b	a	b	a	a	b	a	b	b	a	b	a	a	b	b	b	b	a	b	b	b	b	a	a	b	a	b	a	a
*UGSF880	ChrIII	a	b	b	b	a	a	b	a	b	a	b	b	a	b	b	a	b	b	a	b	a	b	a	a	b	b	b	b	a	b	a	a	b	b	b	b	a	b	b	b	b	a	a	b	a	b	a	a
*UGSF881	ChrIII	a	b	b	b	a	a	b	a	b	a	b	b	a	b	b	a	b	b	a	b	a	b	a	a	b	b	b	b	a	b	a	a	b	b	b	b	a	b	b	b	b	a	a	b	a	b	a	a
*UGSF879	ChrIII	a	b	b	b	a	a	b	a	b	a	b	b	a	b	b	a	b	b	a	b	a	b	a	a	b	b	b	b	a	b	a	-	b	b	b	b	a	b	b	b	b	a	a	b	a	b	b	-
*UGSF878	ChrIII	a	b	b	b	a	a	b	a	b	a	b	b	a	b	b	a	b	b	a	b	a	b	a	a	b	b	b	b	a	b	a	a	b	b	b	b	a	b	b	b	b	a	a	b	a	b	b	a
*UGSF877	ChrIII	a	b	b	b	a	a	b	a	b	a	b	b	a	b	b	a	b	b	a	b	a	b	a	a	b	b	b	b	a	b	a	a	b	b	b	b	a	b	b	b	b	a	a	b	a	b	b	a
*UGSF876	ChrIII	a	b	b	b	b	a	b	a	b	a	b	a	a	b	b	a	b	b	a	b	a	b	a	a	b	b	b	b	a	b	a	a	b	b	b	b	a	b	b	b	b	a	a	a	a	b	b	a
*UGSF875	ChrIII	a	b	b	b	b	a	b	a	b	a	b	a	a	b	b	a	b	b	a	b	a	b	a	a	a	b	a	b	a	b	a	a	b	b	b	b	a	b	b	b	b	a	a	-	a	b	-	a
*UGSF874	ChrIII	a	b	b	b	b	a	b	a	b	a	b	a	a	b	b	a	b	b	a	b	a	b	a	a	a	b	a	b	a	b	a	a	b	b	b	b	a	b	b	b	b	a	a	-	a	b	b	a
*UGSF873	ChrIII	a	b	b	b	b	a	b	a	b	a	b	a	a	b	b	a	b	b	a	b	a	b	a	a	a	b	a	b	a	b	a	a	b	b	b	b	a	b	b	b	b	a	a	-	a	b	b	a
*UGSF872	ChrIII	a	b	b	b	b	a	b	a	b	a	b	a	a	b	b	a	b	b	a	b	a	b	a	a	a	b	a	b	-	b	a	a	b	b	b	b	a	a	b	b	b	a	a	-	a	b	b	-
*UGSF871	ChrIII	a	b	b	b	b	a	b	a	b	a	b	a	a	b	b	a	b	b	a	b	a	b	a	a	a	b	a	b	a	b	a	a	b	b	b	b	a	a	b	b	b	a	a	a	a	b	b	a
*UGSF870	ChrIII	a	b	b	b	b	a	b	a	b	a	b	a	a	b	b	a	b	b	a	b	a	b	a	a	a	b	a	b	a	b	a	a	a	b	b	b	a	a	b	b	b	a	a	a	a	b	b	a
*UGSF869	ChrIII	a	-	b	-	-	a	-	a	b	a	b	a	a	-	-	a	b	b	a	b	a	b	a	a	a	-	a	b	a	b	a	a	a	b	b	b	a	a	b	-	b	a	a	a	a	b	-	a
*UGSF867	ChrIII	a	b	b	b	b	a	b	a	b	a	b	a	a	b	b	a	b	b	a	b	a	b	a	a	a	b	a	b	a	b	a	a	a	b	b	b	a	a	b	b	b	a	a	a	a	b	b	a
*UGSF866	ChrIII	a	b	b	b	b	a	b	a	b	a	b	a	a	b	b	a	b	b	a	b	a	b	a	a	a	b	a	b	a	b	a	a	a	b	b	b	a	a	b	b	b	a	a	a	a	b	b	a
*UGSF865	ChrIII	a	b	b	b	b	a	b	a	b	a	b	a	a	b	b	a	b	b	a	b	a	b	a	a	a	b	a	b	a	b	a	a	a	b	b	b	a	a	b	b	b	a	a	a	a	b	-	a
*UGSF864	ChrIII	a	b	b	b	b	a	b	a	b	a	b	a	a	b	b	a	b	b	a	b	a	b	a	a	a	b	a	b	a	b	a	a	a	b	b	b	a	a	b	b	b	a	a	a	a	b	b	a
*UGSF863	ChrIII	a	b	b	b	b	a	b	a	b	a	b	a	a	b	b	a	b	b	a	b	a	b	a	a	a	b	a	b	a	b	a	a	a	b	b	b	a	a	b	b	b	a	a	a	a	b	b	a
*UGSF862	ChrIII	a	b	b	b	b	a	b	a	b	a	b	a	a	b	b	-	b	b	a	b	a	b	a	a	a	b	a	b	a	b	a	a	a	b	b	-	a	a	b	b	b	a	a	a	-	b	b	a
*UGSF861	ChrIII	a	b	b	b	b	a	b	a	b	a	b	a	b	b	b	a	b	b	a	b	a	b	a	a	a	b	a	b	a	b	a	a	a	b	b	a	a	a	b	b	b	a	a	a	a	b	-	a
*UGSF860	ChrIII	a	b	b	b	b	a	b	a	b	a	b	a	-	b	b	a	b	b	a	b	a	b	a	a	a	b	a	b	a	b	a	a	a	b	b	a	a	a	b	b	b	a	a	a	a	b	b	a
*UGSF859	ChrIII	a	b	b	b	b	a	b	a	b	a	b	a	b	b	b	a	b	b	a	b	a	b	a	a	a	b	a	b	a	b	a	a	a	b	b	a	a	a	b	b	b	a	a	a	a	b	b	a
*UGSF858	ChrIII	a	b	b	b	b	a	b	a	b	-	b	-	b	b	b	-	b	b	a	b	a	b	a	a	-	b	a	b	a	b	a	a	a	b	b	-	-	-	b	b	b	-	a	a	-	b	b	-
*UGSF857	ChrIII	a	b	b	b	b	a	b	a	b	a	b	a	a	b	b	a	b	b	a	b	a	b	a	b	a	b	a	b	a	b	a	a	a	b	b	a	a	a	b	b	b	a	a	a	a	b	b	a
*UGSF856	ChrIII	a	b	b	b	b	a	b	a	b	a	b	a	a	b	b	a	b	b	a	b	a	b	a	b	a	b	a	a	a	b	a	a	a	b	a	a	a	a	a	b	b	a	a	a	a	b	-	a
*UGSF855	ChrIII	a	b	b	b	b	a	b	a	b	a	b	a	a	b	b	a	b	b	a	b	a	b	a	b	a	b	a	a	a	b	a	a	a	b	a	a	b	a	a	b	b	a	a	a	a	b	b	a
*UGSF854	ChrIII	a	b	b	b	b	a	b	a	b	a	b	a	a	b	b	a	b	b	a	b	a	b	a	b	a	b	a	a	a	b	a	a	a	b	a	a	b	a	a	b	b	a	a	a	a	b	b	a
*UGSF853	ChrIII	a	-	b	b	b	a	b	a	b	a	b	a	a	b	b	a	b	b	a	b	a	b	a	b	a	b	a	a	a	b	a	a	a	b	a	a	b	a	a	b	b	a	a	a	a	b	b	a
*UGSF852	ChrIII	a	-	b	b	b	a	b	a	b	a	b	a	a	b	b	a	b	b	a	b	a	b	a	b	a	b	a	a	a	b	a	a	a	b	a	a	b	a	a	b	b	a	a	a	a	b	b	a
*UGSF851	ChrIII	a	-	b	b	-	a	b	a	b	a	b	a	a	b	-	a	b	b	a	b	a	b	a	b	a	b	a	a	a	b	a	a	a	b	a	a	b	a	a	b	b	a	a	a	a	b	b	a
*UGSF850	ChrIII	a	-	b	b	b	a	b	a	b	a	b	a	a	b	b	a	b	b	a	b	a	b	a	b	a	b	a	a	a	b	a	a	a	b	a	a	b	a	a	b	b	a	a	a	a	b	b	a
*UGSF849	ChrIII	a	-	b	b	b	a	b	a	b	a	b	a	a	b	b	a	b	b	a	b	a	b	a	b	a	b	a	a	a	b	a	a	a	b	a	a	b	a	a	b	b	a	a	a	a	b	b	a
*UGSF848	ChrIII	a	-	b	b	b	a	b	a	b	a	b	a	a	b	b	a	b	b	a	b	a	b	a	b	a	b	a	a	a	b	a	a	a	b	a	a	b	a	a	b	b	a	a	a	a	b	b	a
*UGSF847	ChrIII	a	-	b	b	b	a	b	b	b	a	b	b	a	b	b	a	b	b	a	b	a	b	a	b	a	b	a	a	a	b	a	a	a	b	a	a	b	a	a	b	b	a	a	a	a	b	b	a
*UGSF846	ChrIII	a	-	b	b	b	a	b	b	b	a	b	b	a	b	b	a	b	b	a	b	a	b	a	b	a	b	a	a	a	b	a	a	a	b	a	a	b	a	a	b	b	a	a	a	a	b	b	a
*UGSF845	ChrIII	-	-	b	b	b	a	b	b	b	a	b	b	-	b	b	a	b	b	a	b	a	b	a	a	-	b	a	a	a	b	-	b	a	b	a	a	b	a	a	b	b	a	a	a	a	b	b	-
*UGSF844	ChrIII	a	-	b	b	b	a	b	b	b	a	b	b	a	b	b	a	b	b	a	b	a	b	a	a	a	b	a	a	a	b	a	b	a	b	a	a	b	a	a	b	b	a	a	a	a	b	b	a
*UGSF843	ChrIII	a	-	b	-	-	a	b	b	b	a	-	b	a	-	-	a	-	b	a	b	a	b	a	a	a	b	a	a	a	b	a	b	a	b	a	a	b	a	a	-	b	a	a	a	a	b	b	a
*UGSF842	ChrIII	a	-	b	b	b	a	b	b	b	a	b	b	a	b	b	a	b	b	a	b	a	b	a	a	a	b	a	a	a	b	a	b	a	b	a	a	b	a	a	b	b	a	a	a	a	b	b	a
*UGSF841	ChrIII	a	-	b	b	b	a	b	b	b	a	b	b	a	b	b	a	b	b	a	b	a	b	a	a	a	b	a	a	a	b	a	b	a	b	a	a	b	a	a	b	b	a	a	a	a	b	b	a
*UGSF840	ChrIII	a	-	b	b	b	a	b	b	b	a	b	b	a	b	b	a	b	b	a	b	a	b	a	a	a	b	a	a	a	b	a	b	a	b	a	a	b	a	a	b	b	a	a	a	a	b	a	a
*UGSF837	ChrIII	a	-	b	b	b	a	b	b	b	a	b	b	a	b	b	a	b	b	a	b	a	b	a	a	a	b	a	a	a	b	a	b	a	b	a	b	b	a	a	b	b	a	a	a	a	b	a	a
*UGSF836	ChrIII	a	-	b	b	b	b	b	b	b	a	b	b	a	b	b	a	b	b	a	b	a	b	a	a	a	b	a	a	a	b	a	b	a	b	a	b	b	a	a	b	b	a	a	a	a	b	a	a
*UGSF835	ChrIII	a	-	b	b	b	b	b	b	b	a	b	b	a	b	b	a	b	b	a	b	a	a	a	a	a	b	a	a	a	b	a	b	a	b	a	b	b	a	a	b	b	a	a	b	a	b	a	a
*UGSF834	ChrIII	a	-	b	b	b	b	b	b	b	a	b	b	a	b	b	a	b	b	a	b	a	a	a	a	a	b	a	a	a	b	a	b	a	b	a	b	b	a	a	b	b	a	a	b	a	b	a	a
*UGSF833	ChrIII	a	-	b	b	b	b	b	b	b	a	b	b	a	b	b	-	b	b	a	b	a	a	a	a	a	b	a	-	a	b	a	b	a	b	-	b	b	-	-	b	b	a	a	b	-	b	a	-
*UGSF832	ChrIII	-	-	b	b	b	b	b	b	b	a	b	b	-	b	b	a	b	b	a	b	a	a	a	a	a	b	a	a	a	b	a	b	a	b	a	b	b	a	a	b	b	a	a	b	a	b	a	a
*UGSF831	ChrIII	a	-	b	b	b	b	b	b	b	a	b	b	a	b	b	a	b	b	a	b	a	a	a	a	a	b	a	a	a	b	a	b	a	b	a	b	b	a	a	b	b	a	a	b	a	b	a	a
*UGSF830	ChrIII	a	-	b	-	-	b	b	b	b	a	-	b	a	-	-	a	-	b	a	b	a	a	a	a	a	b	a	a	a	b	a	b	a	b	a	b	b	a	a	b	b	a	a	b	a	b	a	a
*UGSF1003	ChrIII	a	-	b	b	b	b	b	b	b	a	b	b	a	b	b	a	b	b	a	b	a	a	a	a	a	b	a	a	a	b	a	b	a	b	a	b	b	a	a	b	b	a	a	b	a	b	a	a
*UGSF1004	ChrIII	a	-	b	b	-	b	b	b	b	a	b	b	a	b	-	a	-	b	a	b	a	a	a	a	a	b	a	a	a	b	a	b	a	b	a	b	b	a	a	b	b	a	a	b	a	b	a	a
*UGSF1005	ChrIII	a	-	b	b	b	b	b	b	b	a	b	b	a	b	b	a	b	b	a	b	a	a	a	a	a	b	a	a	a	b	a	b	a	b	a	b	b	a	a	b	b	a	a	b	a	b	a	a
*UGSF1007	ChrIII	a	-	b	b	b	b	b	b	b	a	b	b	a	b	b	a	b	b	a	b	a	a	a	a	a	b	a	a	a	b	a	b	a	b	a	b	b	a	a	b	b	a	a	b	a	b	a	a
*UGSF1008	ChrIII	a	a	b	-	-	b	-	-	-	a	-	-	a	-	-	a	-	-	a	-	a	a	a	a	a	-	a	a	a	-	a	-	a	-	a	-	-	a	a	-	-	a	a	-	a	-	a	a
*UGSF786	ChrIII	a	-	b	b	b	b	b	b	b	a	b	b	a	b	b	a	b	b	a	b	a	a	a	a	a	b	a	a	a	b	a	b	a	b	a	b	b	a	a	b	b	a	a	b	a	b	a	a
*UGSF787	ChrIII	a	-	b	b	b	b	b	b	b	a	b	b	a	b	b	a	b	b	a	b	a	a	a	a	a	b	a	a	a	b	a	b	a	b	a	b	b	a	a	b	b	a	a	b	a	b	a	a
*UGSF788	ChrIII	a	-	b	b	b	b	b	b	b	a	b	b	a	b	b	a	b	b	a	b	a	a	a	a	a	b	a	a	a	b	a	b	a	b	a	b	b	a	a	b	b	a	a	b	a	b	a	a
*UGSF789	ChrIII	a	-	b	b	b	b	b	b	b	a	b	b	a	b	b	-	b	b	a	b	a	a	a	a	a	b	a	a	a	b	a	b	a	b	a	b	b	-	a	b	b	a	a	b	-	b	-	a
*UGSF790	ChrIII	a	-	b	b	b	b	b	b	b	a	b	b	a	b	b	a	b	b	a	b	a	a	a	a	a	b	a	a	a	b	a	b	a	b	a	b	b	a	a	b	b	a	a	b	a	b	-	a
*UGSF791	ChrIII	a	-	b	b	b	b	b	b	b	a	b	b	a	b	b	a	b	b	a	b	a	a	a	a	a	b	a	a	a	b	a	b	a	b	a	b	b	a	a	b	b	a	a	b	a	b	a	a
*UGSF792	ChrIII	a	-	b	b	b	b	b	b	b	a	b	b	a	b	b	a	b	b	a	b	a	a	a	a	a	b	a	a	a	b	a	b	a	b	a	b	b	a	a	b	b	a	a	b	a	b	a	a
*UGSF793	ChrIII	a	-	b	b	b	b	b	b	b	-	b	b	-	b	b	-	b	b	-	b	a	-	-	-	-	b	a	-	a	b	-	b	a	b	-	b	b	-	-	b	b	-	a	b	-	b	-	-
*UGSF794	ChrIII	a	-	b	b	b	b	b	b	b	a	b	b	a	b	b	a	b	b	a	b	a	a	a	a	a	b	a	a	a	b	a	b	a	b	a	b	b	a	a	b	b	a	a	b	a	b	a	a
*UGSF795	ChrIII	a	-	b	b	b	b	b	b	b	a	b	b	a	b	b	a	b	b	a	b	a	a	a	a	a	b	a	a	a	b	a	b	a	b	a	b	b	a	a	b	b	a	a	b	a	b	a	a
*UGSF796	ChrIII	a	-	b	b	b	b	b	b	b	a	b	b	a	b	b	a	b	b	a	b	a	a	a	a	a	b	a	a	a	b	a	b	a	b	a	b	b	a	a	b	b	a	a	b	a	b	-	a
*UGSF797	ChrIII	a	-	b	b	b	b	b	b	b	-	b	b	a	b	b	-	b	b	a	b	a	a	a	a	-	b	a	-	a	b	a	b	a	b	a	b	b	-	a	b	b	-	a	b	-	b	a	-
*UGSF798	ChrIII	a	-	b	b	b	b	b	b	b	a	b	b	a	b	b	a	b	b	a	b	a	a	a	a	a	b	a	a	a	b	a	b	a	b	a	b	b	a	a	b	b	a	a	b	a	b	a	a
*UGSF799	ChrIII	a	a	b	b	b	b	b	b	b	a	b	b	a	b	b	a	b	b	a	b	a	a	a	a	a	b	a	a	a	b	a	b	a	b	a	b	b	a	a	b	b	a	a	b	a	b	a	a
*UGSF800	ChrIII	a	a	b	b	b	b	b	b	b	a	b	b	a	b	b	a	b	b	a	b	b	a	a	a	a	b	a	a	a	b	a	b	a	b	b	b	b	a	b	b	b	a	a	b	a	b	a	a
*UGSF801	ChrIII	a	a	b	-	-	b	b	b	b	a	-	b	a	-	-	a	-	-	a	b	b	a	a	a	a	b	a	a	a	-	a	b	a	b	b	-	b	a	b	-	b	a	a	b	a	b	a	a
*UGSF802	ChrIII	a	a	b	b	b	b	b	b	b	a	b	b	a	b	b	a	b	b	a	b	b	a	a	a	a	b	a	a	a	b	a	b	a	b	b	b	b	a	b	b	b	a	a	b	a	b	a	a
*UGSF803	ChrIII	a	a	b	b	b	b	b	b	b	a	b	b	a	b	b	a	b	b	a	b	b	a	a	a	a	b	a	a	a	b	a	b	a	b	b	b	b	a	b	b	b	a	a	b	a	b	-	a
*UGSF804	ChrIII	a	a	b	b	b	b	b	b	b	a	b	b	a	b	b	-	b	b	a	b	b	a	a	a	a	b	a	-	a	b	b	b	a	b	b	b	b	-	b	b	b	a	a	b	-	b	a	-
*UGSF805	ChrIII	a	a	b	b	b	b	b	b	b	a	b	b	a	b	b	a	b	b	a	b	b	a	a	a	a	b	a	a	a	b	b	b	a	b	b	b	b	a	b	b	b	a	a	b	a	b	a	a
*UGSF806	ChrIII	a	a	b	b	b	b	b	b	b	a	b	b	a	b	b	a	b	b	a	b	b	a	a	a	a	b	a	a	a	b	b	b	a	b	b	b	b	a	b	b	b	a	a	b	a	b	a	a
*UGSF807	ChrIII	a	a	b	b	b	b	b	b	b	a	b	b	a	b	b	a	b	b	a	b	b	a	a	a	a	b	a	a	a	b	b	b	a	b	b	b	b	a	b	a	b	a	a	b	a	b	a	a
*UGSF808	ChrIII	-	a	b	b	b	b	b	b	b	a	b	b	a	b	b	a	b	b	a	b	b	a	a	a	a	b	a	a	a	b	b	b	a	b	b	b	b	a	b	a	b	a	a	b	a	b	a	a
*UGSF809	ChrIII	a	a	b	b	b	b	b	b	b	a	b	b	a	b	b	a	b	b	a	b	b	a	a	a	a	b	a	a	a	b	b	b	a	b	b	b	-	a	b	a	b	a	a	b	a	b	-	a
*UGSF810	ChrIII	a	a	b	a	b	b	b	b	b	a	b	b	a	b	b	b	b	b	a	b	b	a	a	a	a	b	a	a	a	b	b	b	a	b	b	b	-	a	b	a	a	a	a	b	a	b	a	a
*UGSF811	ChrIII	a	a	b	a	b	b	b	b	b	a	b	b	-	a	b	a	b	-	a	b	b	a	a	a	a	b	a	a	a	b	b	b	a	b	b	b	-	a	b	a	a	a	a	b	a	b	b	a
*UGSF812	ChrIII	a	a	b	a	b	b	b	b	b	a	b	b	b	a	b	a	b	-	a	b	b	a	a	a	a	b	a	a	a	b	b	b	a	b	b	b	-	a	b	a	a	a	a	b	a	b	b	a
*UGSF813	ChrIII	a	a	a	a	b	b	a	b	b	a	b	b	b	a	b	a	b	a	a	b	b	a	b	a	a	b	a	a	a	a	b	b	a	a	b	b	a	a	b	a	a	b	a	b	a	b	-	a
*UGSF814	ChrIII	a	b	a	a	-	b	a	b	b	a	-	b	b	a	b	a	-	a	b	b	b	a	b	a	a	b	b	a	a	a	b	b	a	b	b	a	a	-	b	b	a	b	b	b	b	b	b	b
*UGSF815	ChrIII	a	b	a	a	b	b	a	b	b	a	a	b	b	a	b	a	b	a	b	b	b	b	b	a	a	b	b	a	a	b	b	b	a	b	b	a	a	b	b	b	a	b	b	b	b	a	b	b
*UGSF816	ChrIII	a	b	a	a	b	b	a	b	b	a	a	b	b	a	b	a	b	a	b	b	b	b	b	a	a	b	b	a	a	b	b	a	a	b	b	a	a	b	b	b	a	b	b	b	b	a	b	b
*UGSF817	ChrIII	a	b	a	a	b	b	a	b	b	a	a	b	b	a	b	a	b	a	b	b	b	b	b	a	a	b	b	a	a	b	b	a	a	b	b	a	a	b	b	b	a	b	b	b	b	a	b	b
*UGSF818	ChrIII	a	b	a	a	b	b	a	b	b	a	a	b	b	a	b	a	b	a	b	b	b	b	b	a	a	b	b	-	a	b	b	a	a	b	b	-	a	b	b	b	a	b	b	b	b	a	b	b
*UGSF819	ChrIII	b	b	a	a	b	b	b	b	b	a	a	a	b	a	b	a	b	a	b	a	b	b	b	a	a	b	b	a	a	b	b	a	b	b	b	a	a	b	b	a	a	b	b	b	b	a	b	b
*UGSF820	ChrIII	b	b	a	-	b	b	b	b	b	a	-	-	b	-	b	-	b	a	b	a	b	b	b	-	-	b	b	-	-	b	-	-	b	b	b	a	-	b	b	-	a	b	b	b	b	-	b	b
*UGSF886	ChrIV	a	b	a	a	b	a	b	b	a	a	b	a	b	b	a	b	a	b	a	a	a	a	a	a	a	b	a	b	a	b	b	b	a	b	a	a	a	b	a	b	b	a	a	a	b	a	-	a
*UGSF887	ChrIV	a	b	a	a	b	a	b	a	a	a	b	a	b	b	a	b	a	b	a	a	a	a	a	a	a	b	a	b	b	b	b	b	a	b	a	a	a	b	a	b	b	a	a	a	b	a	b	a
*UGSF888	ChrIV	a	b	a	a	b	a	a	a	a	a	b	a	b	b	b	b	a	b	a	a	a	a	a	a	a	b	a	b	b	b	b	b	a	b	a	a	a	b	a	b	b	a	a	a	b	a	b	a
*UGSF889	ChrIV	a	a	a	a	b	a	a	a	a	a	b	a	b	b	b	b	a	b	a	a	a	a	b	a	a	b	a	b	b	b	b	b	a	b	a	a	a	b	a	b	b	a	a	a	b	a	b	a
*UGSF890	ChrIV	a	a	a	a	b	a	a	b	a	a	b	a	b	b	b	b	a	b	a	a	b	a	b	a	a	b	a	b	b	b	a	b	a	b	a	a	a	b	a	b	b	a	a	a	b	a	-	a
*UGSF891	ChrIV	a	a	a	a	-	a	a	b	a	a	a	a	b	-	-	-	a	-	a	a	b	a	a	a	a	a	a	-	b	b	a	b	a	a	a	a	a	-	a	-	b	a	a	a	-	a	b	a
*UGSF892	ChrIV	a	a	a	a	b	a	a	b	a	a	a	a	b	b	b	b	a	b	a	a	b	a	a	a	a	a	a	b	b	a	a	a	a	a	a	a	a	b	a	b	b	a	a	a	b	a	b	a
*UGSF893	ChrIV	a	a	a	a	b	a	a	b	a	a	a	a	b	b	b	b	b	a	a	a	b	b	a	b	a	a	a	b	b	a	a	a	a	a	b	a	a	b	b	b	b	a	a	a	b	a	-	a
*UGSF894	ChrIV	a	a	a	a	b	a	a	b	a	a	a	a	b	b	b	b	b	a	a	a	b	b	a	b	a	a	a	b	b	a	a	a	a	a	b	a	a	b	b	b	b	a	a	a	b	a	b	a
*UGSF895	ChrIV	a	a	a	a	a	a	a	b	b	a	a	a	b	-	b	b	-	a	a	a	b	b	b	b	a	a	a	b	a	b	a	a	a	a	b	a	a	-	b	b	a	a	a	a	-	a	b	a
*UGSF896	ChrIV	a	a	a	a	b	a	a	b	b	a	a	a	b	b	b	b	b	a	a	a	b	b	b	b	a	a	a	b	a	b	b	a	a	a	b	a	a	b	b	b	a	a	b	a	b	a	b	b
*UGSF897	ChrIV	a	a	a	a	-	b	a	b	b	a	a	a	b	b	b	-	-	a	a	a	b	b	b	b	a	a	a	b	a	a	b	a	a	a	b	a	a	-	b	b	a	a	b	a	-	a	b	b
*UGSF898	ChrIV	a	a	a	b	b	b	a	b	b	a	a	a	b	b	b	b	b	b	a	a	b	b	b	b	a	a	a	b	a	a	b	a	a	a	b	a	a	b	b	b	a	a	b	a	b	a	b	b
*UGSF899	ChrIV	-	a	a	b	b	b	a	b	b	a	-	a	b	b	b	b	b	b	a	a	b	b	b	b	a	a	a	b	a	a	b	a	a	a	b	a	a	b	b	b	a	a	b	a	b	a	b	b
*UGSF900	ChrIV	a	a	a	b	b	b	a	b	b	a	-	a	b	b	b	b	b	b	a	a	b	b	b	b	a	a	a	b	a	a	b	a	a	a	b	a	a	b	b	b	a	a	b	a	b	a	-	b
*UGSF901	ChrIV	a	a	a	b	b	b	a	b	b	a	-	a	b	b	b	b	b	b	a	a	b	b	b	b	a	a	a	b	a	a	b	a	a	a	b	a	a	b	b	b	a	a	b	a	b	a	b	b
*UGSF902	ChrIV	a	a	a	b	b	b	a	b	b	a	-	a	b	b	b	b	b	b	a	a	b	b	b	b	a	a	a	b	a	a	b	a	a	a	b	a	a	b	b	b	a	a	b	a	b	a	b	b
*UGSF903	ChrIV	-	a	a	b	b	b	a	b	b	a	-	a	b	b	b	b	b	b	a	a	b	b	b	b	a	a	a	b	a	a	b	a	a	a	b	a	a	b	b	b	a	a	b	a	b	a	b	b
*UGSF904	ChrIV	a	a	a	b	b	b	a	b	b	a	-	a	b	b	b	b	b	b	a	a	b	b	b	b	a	a	a	b	a	a	b	a	a	a	b	a	a	b	b	b	a	a	b	a	b	a	b	b
*UGSF905	ChrIV	a	a	a	-	-	b	a	b	b	a	a	a	-	-	-	-	-	-	a	a	-	b	-	b	a	a	a	-	a	a	b	a	a	a	b	a	a	-	-	-	a	a	b	a	-	a	b	-
*UGSF906	ChrIV	a	a	a	b	b	b	a	b	b	a	-	a	b	b	b	b	b	b	a	a	b	b	b	b	a	a	a	b	a	a	b	a	a	a	b	b	a	b	b	b	a	a	b	a	b	a	b	b
*UGSF907	ChrIV	a	a	a	b	b	b	a	b	b	a	-	a	b	b	b	b	b	b	a	a	b	b	b	b	a	a	a	b	a	a	b	a	a	a	b	b	a	b	b	b	a	a	b	a	b	a	b	b
*UGSF908	ChrIV	a	a	a	b	b	b	a	b	b	a	-	a	b	b	b	b	b	b	a	a	b	b	b	b	a	a	a	b	a	a	b	a	a	a	b	b	a	b	b	b	a	a	b	a	b	a	b	b
*UGSF909	ChrIV	a	a	a	b	b	b	a	b	b	a	-	a	b	b	b	b	b	b	a	a	b	b	b	b	a	a	a	b	a	a	b	a	a	a	b	b	a	b	b	b	a	a	b	a	b	a	b	b
*UGSF910	ChrIV	a	a	a	b	b	b	a	b	b	a	a	a	b	b	b	b	b	b	a	a	b	b	b	b	a	a	a	b	a	a	b	a	a	a	b	b	a	b	b	b	a	a	b	a	b	a	b	b
*UGSF911	ChrIV	a	a	a	b	-	b	a	b	b	a	-	a	b	b	b	b	-	b	a	a	b	b	b	b	a	a	a	b	a	a	b	a	a	a	b	b	a	b	b	b	a	a	b	a	-	a	b	b
*UGSF912	ChrIV	a	a	a	b	b	b	a	b	b	a	-	a	b	b	b	b	b	b	a	a	b	b	b	b	a	a	a	b	a	a	b	a	a	a	b	b	a	b	b	b	a	a	b	a	b	a	b	b
*UGSF913	ChrIV	a	a	a	b	b	b	a	b	b	a	-	a	b	b	b	b	b	b	a	a	b	b	b	b	a	a	a	b	a	a	b	a	a	a	b	b	a	b	b	b	a	a	b	a	b	a	b	b
*UGSF914	ChrIV	a	a	a	b	b	b	a	b	b	a	-	a	b	b	b	b	b	b	a	a	b	b	b	b	a	a	a	b	a	a	b	a	a	a	b	b	a	b	b	b	a	a	b	a	b	a	b	b
*UGSF915	ChrIV	a	a	a	b	b	b	a	b	a	a	-	a	b	b	b	b	b	b	a	a	b	b	b	b	a	a	a	b	-	a	b	a	a	a	b	b	a	b	b	b	a	a	b	a	b	a	b	b
*UGSF916	ChrIV	-	a	a	b	b	b	a	b	a	a	-	a	b	b	b	b	b	b	a	a	b	b	b	b	a	a	a	b	a	a	b	a	a	a	b	b	a	b	b	b	a	a	b	b	b	a	b	b
*UGSF917	ChrIV	-	-	-	b	b	b	-	b	-	-	b	-	b	b	b	b	b	b	-	-	b	b	b	b	-	-	-	b	-	-	b	-	-	-	b	b	-	b	b	b	-	-	b	b	b	-	b	b
*UGSF918	ChrIV	a	a	a	b	b	b	a	b	a	a	-	a	b	b	b	b	b	b	a	a	b	b	b	b	a	a	a	b	a	a	b	a	a	a	b	b	a	b	b	b	a	a	b	b	b	a	b	b
*UGSF919	ChrIV	a	a	a	b	b	b	a	b	a	a	-	a	b	b	b	b	b	b	a	a	b	b	b	b	a	a	a	b	a	a	b	a	a	a	b	b	a	b	b	b	a	a	b	b	b	a	b	b
*UGSF920	ChrIV	a	a	a	b	b	b	a	b	a	a	-	a	b	b	b	b	b	b	a	a	b	b	b	b	a	a	a	b	a	a	b	a	a	a	b	b	a	b	b	b	a	a	b	b	b	a	-	b
*UGSF921	ChrIV	a	a	a	b	b	b	a	b	a	a	-	a	b	b	b	b	b	b	a	a	b	b	b	b	a	a	a	b	a	a	b	a	a	a	b	b	a	b	b	b	a	a	b	b	b	a	b	b
*UGSF923	ChrIV	a	a	a	b	b	b	a	b	a	a	-	a	b	b	b	b	b	b	a	a	b	b	b	b	a	a	a	b	a	a	b	a	a	a	b	b	a	b	b	b	a	a	b	b	b	a	b	b
*UGSF924	ChrIV	a	a	a	b	b	b	a	b	a	a	-	a	b	b	b	b	b	b	a	a	b	b	b	b	a	a	a	b	a	a	b	a	a	a	b	b	a	b	b	b	a	a	b	b	b	a	b	b
*UGSF925	ChrIV	a	a	a	b	b	b	a	b	a	a	-	a	b	b	b	b	b	b	a	a	b	b	b	b	a	-	a	b	a	a	b	a	a	a	b	b	a	b	b	b	a	a	b	b	b	a	-	b
*UGSF926	ChrIV	a	a	a	b	b	b	a	b	a	a	-	a	b	b	b	b	b	b	a	a	b	b	b	b	a	a	a	b	a	a	b	a	a	a	b	b	a	b	b	b	a	a	b	b	b	a	b	b
*UGSF927	ChrIV	a	a	a	b	b	b	a	b	a	a	-	a	b	b	b	b	b	b	a	a	b	b	b	b	a	a	a	b	a	a	b	a	a	a	b	b	a	b	b	b	a	a	b	b	b	a	b	b
*UGSF928	ChrIV	a	a	a	b	b	b	a	b	a	a	-	a	b	b	b	b	b	b	a	a	b	b	b	b	a	a	a	b	a	a	b	a	a	a	b	b	a	b	b	b	a	a	b	b	b	a	-	b
*UGSF929	ChrIV	a	a	a	b	b	b	a	b	a	a	b	a	b	b	b	b	b	b	a	a	b	b	b	b	a	a	a	b	a	a	b	a	a	a	b	b	a	b	b	b	a	a	b	b	b	a	-	b
*UGSF930	ChrIV	a	a	a	b	-	b	a	b	a	a	-	a	b	b	b	b	b	b	a	a	b	b	b	b	a	a	a	-	a	a	b	a	a	a	b	b	a	b	b	b	a	a	b	b	b	a	b	b
*UGSF931	ChrIV	a	a	a	b	b	b	a	b	a	a	b	a	b	b	b	b	b	b	a	a	b	b	b	b	a	a	a	b	a	a	b	a	a	a	b	b	a	b	b	b	a	a	b	b	b	a	b	b
*UGSF932	ChrIV	a	a	a	b	b	b	a	b	a	a	b	a	b	b	b	b	b	b	a	a	b	b	b	b	a	a	a	b	a	a	b	a	a	a	b	b	a	b	b	b	a	a	b	b	b	a	b	b
*UGSF933	ChrIV	a	a	a	b	b	b	a	b	a	a	b	a	b	b	b	b	b	b	a	a	b	b	b	b	a	a	a	b	a	a	b	a	a	a	b	b	a	b	b	b	a	a	b	b	b	a	b	b
*UGSF934	ChrIV	a	a	a	-	-	b	a	-	a	a	-	a	b	-	-	-	-	-	a	a	b	b	-	b	a	a	a	-	a	-	b	a	a	a	-	-	a	-	-	-	-	-	b	b	-	a	b	-
*UGSF935	ChrIV	a	a	a	b	b	b	a	b	a	a	b	a	b	b	b	b	b	b	a	a	b	b	b	b	a	a	a	b	a	a	b	a	a	a	b	b	a	b	b	b	a	a	b	b	b	a	b	b
*UGSF936	ChrIV	a	a	a	b	b	b	a	b	a	a	b	a	b	b	b	b	b	b	a	a	b	b	b	b	a	a	a	b	a	a	b	a	a	a	b	b	a	b	b	b	a	a	b	b	b	a	b	b
*UGSF937	ChrIV	-	a	a	b	b	b	a	b	a	a	b	a	-	b	b	b	b	b	a	a	b	b	b	b	a	a	a	b	a	a	b	a	a	a	b	b	-	b	b	b	a	a	b	b	b	a	b	b
*UGSF938	ChrIV	a	a	a	b	b	b	a	b	a	a	b	a	b	b	b	b	b	b	a	a	b	b	b	b	a	a	a	b	a	a	b	a	a	a	b	b	a	b	b	b	a	a	b	b	b	a	b	b
*UGSF939	ChrIV	a	a	a	b	b	b	a	b	a	a	b	a	b	b	b	b	b	b	a	a	b	b	b	b	a	a	a	b	a	a	b	a	a	a	b	b	a	b	b	b	a	a	b	b	b	a	b	b
*UGSF940	ChrIV	a	a	a	b	b	b	a	b	a	a	b	a	b	b	b	b	b	b	a	a	b	b	b	b	a	a	a	b	a	a	b	a	a	a	b	b	a	b	b	b	a	a	b	b	b	a	b	b
*UGSF941	ChrIV	a	a	a	b	b	b	a	b	a	a	b	a	b	b	b	b	b	b	a	a	b	b	b	b	a	a	a	b	a	a	b	a	a	a	b	b	a	-	b	b	a	a	b	b	-	a	-	b
*UGSF942	ChrIV	a	a	a	b	b	b	a	b	a	a	b	a	b	b	b	b	b	b	a	a	b	b	b	b	a	a	a	b	a	a	b	a	a	a	b	b	a	b	b	b	a	a	b	b	b	a	b	b
*UGSF943	ChrIV	a	a	a	b	b	b	a	b	a	a	b	a	b	b	b	b	b	b	a	a	b	b	b	b	a	a	a	b	a	a	b	a	a	a	b	b	a	b	b	b	a	a	b	b	b	a	b	b
*UGSF944	ChrIV	a	a	a	b	b	b	a	b	a	a	b	a	b	b	b	b	b	b	a	a	b	b	b	b	a	-	a	b	a	a	b	a	a	a	b	b	a	b	b	b	a	a	b	b	b	a	-	b
*UGSF945	ChrIV	a	a	a	b	b	b	a	b	a	a	b	a	b	b	b	b	b	b	a	a	b	b	b	b	a	a	a	b	a	a	b	a	a	a	b	b	a	b	b	b	a	a	b	b	b	a	b	b
*UGSF946	ChrIV	a	a	a	b	b	b	a	b	a	a	b	a	b	b	b	b	b	b	a	a	b	b	b	b	a	a	a	b	a	a	b	a	a	a	b	b	a	b	b	b	a	a	b	b	b	a	b	b
*UGSF947	ChrIV	a	a	a	b	-	b	a	b	a	a	-	a	b	-	b	b	-	b	a	a	b	b	b	b	a	a	a	b	a	a	b	a	a	a	b	b	a	b	b	b	a	a	b	b	b	a	b	b
*UGSF948	ChrIV	a	a	a	b	b	b	a	b	a	a	b	a	b	b	b	b	b	b	a	a	b	b	b	b	a	a	a	b	a	a	b	a	a	a	b	b	a	b	b	b	a	a	b	b	b	a	b	b
*UGSF949	ChrIV	a	a	a	b	b	b	a	b	a	a	b	a	b	b	b	b	b	b	a	a	b	b	b	b	a	a	a	b	a	a	b	a	a	a	b	b	a	-	b	b	a	a	b	b	b	a	-	b
*UGSF950	ChrIV	a	a	a	-	-	b	a	b	a	a	-	a	b	-	-	-	-	-	a	a	b	b	b	b	a	a	a	-	a	a	b	a	a	a	b	-	a	-	b	-	a	a	b	b	-	a	b	b
*UGSF951	ChrIV	a	a	a	b	b	b	a	b	a	a	b	a	b	b	b	b	b	b	a	a	b	b	b	b	a	a	a	b	a	a	b	a	a	a	b	b	a	b	b	b	a	a	b	b	b	a	b	b
*UGSF952	ChrIV	a	a	a	b	b	b	a	b	a	a	b	a	b	b	b	b	b	b	a	a	b	b	b	b	a	a	a	b	a	a	b	a	a	a	b	b	a	b	b	b	a	a	b	b	b	a	b	b
*UGSF953	ChrIV	a	a	a	-	-	b	a	-	a	a	-	a	-	-	-	-	-	-	a	a	-	b	-	b	a	a	a	-	a	a	b	a	a	a	-	-	a	-	-	-	a	a	b	b	-	a	-	-
*UGSF954	ChrIV	a	a	a	b	b	b	a	b	a	a	b	a	b	b	b	b	b	b	a	a	b	b	b	b	a	a	a	b	a	a	b	a	a	a	b	b	a	b	b	b	a	a	b	b	b	a	b	b
*UGSF955	ChrIV	-	a	a	b	b	b	a	b	a	a	b	a	b	b	b	b	b	b	a	a	b	b	b	b	a	a	a	b	a	a	b	a	a	a	b	b	a	b	b	b	a	a	b	b	b	a	b	b
*UGSF956	ChrIV	a	a	a	b	b	b	-	b	a	a	b	-	b	b	b	b	b	b	a	a	b	b	b	b	a	-	a	b	-	a	b	-	a	a	b	b	-	b	b	b	a	a	b	b	b	a	-	b
*UGSF957	ChrIV	a	a	a	b	b	b	a	b	-	-	b	-	b	b	b	b	b	b	a	-	b	b	b	b	-	a	a	b	a	-	b	a	a	-	b	b	-	b	b	b	-	-	b	b	b	-	b	b
*UGSF958	ChrIV	a	a	a	b	b	b	a	b	a	a	b	a	b	b	b	b	b	b	a	a	b	b	b	b	a	a	a	b	a	a	b	a	a	a	b	b	a	b	b	b	a	a	b	b	b	a	b	b
*UGSF959	ChrIV	a	a	a	b	b	b	a	b	a	a	b	a	b	b	b	b	b	b	a	a	b	b	b	b	a	a	a	b	a	a	b	a	a	a	b	b	a	b	b	b	a	a	b	b	b	a	b	b
*UGSF960	ChrIV	a	a	a	b	b	b	a	b	a	a	b	a	b	b	b	b	b	b	a	a	b	b	b	b	a	a	a	b	a	a	b	a	a	a	b	b	a	b	b	b	a	a	b	b	b	a	b	b
*UGSF961	ChrIV	a	a	a	b	b	b	a	b	a	a	b	a	b	b	b	b	b	b	a	a	b	b	b	b	a	a	a	b	a	a	b	a	a	a	b	b	a	b	b	b	a	a	b	b	b	a	b	b
*UGSF963	ChrIV	a	a	a	b	b	b	a	b	a	a	b	a	b	b	b	b	b	b	a	a	b	b	b	b	a	a	a	b	a	a	b	a	a	a	b	b	a	b	b	b	a	a	b	b	b	a	b	b
*UGSF964	ChrIV	a	a	a	b	b	b	a	b	a	a	b	a	b	b	b	b	b	b	a	a	b	b	b	b	a	a	a	b	a	a	b	a	b	a	b	b	a	b	b	b	a	a	b	b	b	a	-	b
*UGSF965	ChrIV	a	a	a	b	b	b	a	b	a	a	b	a	b	b	b	b	b	b	a	a	b	b	b	b	a	a	a	b	a	a	b	a	b	a	b	b	a	b	b	b	a	a	b	b	b	a	b	b
*UGSF966	ChrIV	a	a	a	b	b	b	a	b	a	a	b	a	b	b	b	b	b	b	a	a	b	b	b	b	a	a	a	b	a	a	b	a	b	a	b	b	a	b	b	b	a	a	b	b	b	a	b	b
*UGSF967	ChrIV	a	a	a	b	b	b	a	b	a	a	b	a	b	b	b	b	b	b	a	a	b	b	b	b	a	a	a	b	a	a	b	a	b	a	b	b	a	b	b	b	a	a	b	b	b	a	b	b
*UGSF968	ChrIV	-	-	a	-	-	b	a	b	a	a	-	a	b	-	-	-	-	b	a	a	b	b	b	b	-	-	-	b	-	a	b	-	b	a	b	b	a	-	b	b	a	a	b	b	-	-	b	b
*UGSF969	ChrIV	a	a	a	b	b	b	a	b	a	a	b	a	b	b	b	b	b	b	a	a	b	b	b	b	a	a	a	b	a	a	b	a	b	a	b	b	a	b	b	b	a	a	b	b	b	a	b	b
*UGSF970	ChrIV	a	a	a	b	b	b	a	b	a	a	b	a	b	b	b	b	b	b	a	a	b	b	b	b	a	a	a	b	a	a	b	a	b	a	b	b	a	b	b	b	a	a	b	b	b	a	b	b
*UGSF971	ChrIV	a	a	a	b	b	b	a	b	a	b	a	a	b	b	b	b	b	b	a	a	b	b	b	b	a	a	a	b	a	b	b	a	b	a	b	b	a	b	b	b	b	a	b	b	b	a	-	b
*UGSF972	ChrIV	a	a	a	b	-	b	a	b	a	b	a	a	b	-	-	b	-	b	a	a	b	b	b	b	a	a	a	-	a	b	b	a	b	a	b	-	a	-	b	b	b	a	b	b	-	a	b	b
*UGSF973	ChrIV	a	a	a	b	b	b	a	b	a	b	a	a	b	b	b	b	b	b	a	a	b	b	b	b	a	a	a	b	a	b	b	a	b	a	b	b	a	b	b	b	b	a	b	b	b	a	b	b
*UGSF974	ChrIV	a	a	a	b	b	b	a	b	a	b	a	a	b	b	b	b	b	b	a	a	b	b	b	b	a	a	a	b	a	b	b	a	b	a	b	b	a	b	b	b	b	a	b	b	b	a	b	b
*UGSF983	ChrIV	a	a	a	b	b	b	a	b	a	b	a	a	b	b	b	b	b	b	a	a	b	b	b	b	a	a	a	b	a	b	b	a	b	a	b	b	a	b	b	b	b	a	b	b	b	a	b	b
*UGSF982	ChrIV	a	a	a	-	-	b	a	b	a	b	a	a	b	-	-	-	-	-	a	a	b	b	b	b	a	a	a	-	a	-	b	a	b	a	b	-	a	-	b	-	b	a	b	b	-	a	b	-
*UGSF981	ChrIV	a	a	a	b	b	b	a	b	a	b	a	a	b	b	b	b	b	b	a	a	b	b	b	b	a	a	a	b	a	b	b	a	b	a	b	b	a	b	b	b	b	a	b	b	b	a	b	b
*UGSF980	ChrIV	a	a	a	b	b	b	a	b	a	b	a	a	b	b	b	b	b	b	a	a	b	b	b	b	a	a	a	b	a	b	b	a	b	b	b	b	a	b	-	b	b	a	b	b	b	a	b	b
*UGSF979	ChrIV	a	a	a	b	-	b	a	b	a	b	a	a	b	-	-	b	b	b	a	a	b	b	b	b	a	a	a	b	a	b	b	a	b	b	b	b	a	b	b	b	b	a	b	b	-	a	b	b
*UGSF978	ChrIV	a	a	a	b	b	b	a	b	a	b	a	a	b	b	b	b	b	b	a	a	b	b	b	b	a	a	a	b	a	b	b	a	b	b	b	b	a	b	b	b	b	a	b	b	b	a	-	b
*UGSF977	ChrIV	a	a	a	b	b	b	a	b	a	b	b	a	b	b	b	b	b	b	a	a	b	b	b	b	a	a	a	b	a	b	b	a	b	b	b	b	a	b	b	b	b	a	b	b	b	a	b	b
*UGSF976	ChrIV	a	a	a	b	b	b	a	b	a	b	b	a	b	b	b	b	b	b	a	a	b	b	b	b	a	a	a	b	a	b	b	a	a	b	b	b	a	b	b	b	b	a	b	b	b	a	b	b
*UGSF975	ChrIV	a	a	a	b	b	b	a	b	a	b	b	a	b	b	b	b	b	b	a	a	b	b	b	b	a	a	a	b	a	b	b	a	a	b	b	b	a	b	b	b	b	a	b	b	b	a	-	b
*UGSF986	ChrIV	a	a	a	b	b	b	a	b	a	b	b	a	b	b	b	b	b	b	a	a	b	b	b	b	a	a	a	b	b	b	b	a	b	b	b	b	a	b	b	b	b	a	b	b	b	a	b	b
*UGSF985	ChrIV	a	a	a	-	-	-	-	-	a	-	-	-	b	-	-	-	-	-	-	a	-	-	-	-	a	a	a	-	b	-	-	a	-	-	-	-	a	-	-	-	-	-	b	-	-	a	-	-
*UGSF992	ChrIV	a	a	a	-	-	-	-	-	a	-	-	-	b	-	-	-	-	-	-	a	-	-	-	-	a	a	a	-	b	-	-	a	-	-	-	-	a	-	-	-	-	-	b	-	-	a	-	-
*UGSF984	ChrIV	a	-	a	b	b	b	a	b	a	b	b	a	b	b	b	b	b	b	a	a	b	b	b	b	a	-	a	b	b	b	b	-	b	b	b	b	a	b	b	b	b	a	b	b	b	a	b	b
*UGSF987	ChrIV	a	a	b	b	b	b	a	b	a	b	b	a	a	b	b	b	b	b	b	a	b	b	b	b	a	a	b	b	b	b	b	a	b	b	b	b	a	b	b	b	b	a	b	b	b	b	b	b
*UGSF988	ChrIV	a	a	b	b	b	b	a	b	a	b	b	a	a	b	b	b	b	b	b	a	b	b	b	b	a	a	b	b	b	b	b	a	b	b	b	b	a	b	b	b	b	a	b	b	b	b	b	b
*UGSF989	ChrIV	a	-	b	b	b	b	b	-	a	b	b	b	a	b	-	b	b	b	b	a	b	b	b	b	-	b	b	b	b	b	b	-	b	b	b	b	-	b	b	b	a	b	b	b	b	b	b	b
*UGSF990	ChrIV	a	a	b	b	-	b	b	a	a	b	-	b	a	-	a	-	-	b	b	a	b	b	b	b	a	b	b	b	b	b	b	a	b	b	b	b	a	-	b	-	a	b	b	b	-	b	b	b
*UGSF991	ChrIV	a	a	b	b	b	b	b	a	a	b	b	b	a	b	a	b	b	b	b	a	b	b	b	b	a	b	b	b	b	b	b	a	b	b	b	b	a	b	b	b	a	b	b	b	b	b	b	b
*UGSF310	ChrV	b	a	a	b	-	b	b	a	a	a	-	b	a	a	b	b	b	a	a	a	a	a	b	b	b	b	a	-	a	b	a	b	a	a	b	a	a	b	b	-	b	b	a	a	b	b	b	a
*UGSF309	ChrV	b	a	a	b	a	b	b	a	a	a	a	b	a	a	b	a	b	b	a	a	a	a	a	b	b	b	a	a	a	b	a	b	a	a	b	a	a	b	b	a	b	b	a	a	b	b	-	a
*UGSF308	ChrV	b	a	a	b	a	b	b	a	a	a	a	b	a	a	b	a	b	b	b	a	a	a	a	b	b	b	b	a	a	b	b	b	b	a	b	a	a	b	b	a	b	b	a	a	b	b	a	a
*UGSF307	ChrV	b	a	a	b	a	b	b	a	a	a	a	b	a	a	b	a	b	b	b	a	a	a	a	b	b	b	b	a	a	b	b	b	b	a	b	a	a	b	b	a	b	b	a	a	b	b	a	a
*UGSF306	ChrV	b	b	a	b	a	b	b	a	a	b	b	-	a	-	b	b	b	b	b	a	b	b	a	b	-	b	b	a	-	b	b	b	b	a	b	a	-	-	b	-	b	b	b	-	-	a	-	b
*UGSF305	ChrV	b	b	a	b	a	b	b	a	a	b	b	a	a	a	b	b	b	b	b	a	b	b	a	b	a	b	b	a	a	b	b	b	b	a	b	a	a	a	b	a	b	b	b	a	a	a	a	b
*UGSF304	ChrV	b	b	a	b	a	b	b	a	a	b	b	a	a	a	b	b	b	b	b	a	b	b	a	b	a	b	b	b	a	b	b	b	b	a	b	a	b	a	b	a	b	b	b	a	a	a	a	b
*UGSF303	ChrV	b	b	b	b	a	-	b	a	a	b	b	a	a	a	b	b	b	b	b	a	b	b	a	b	a	b	b	b	a	b	b	b	b	a	b	a	b	a	b	a	b	a	b	a	a	a	a	b
*UGSF302	ChrV	b	b	b	b	a	b	b	a	a	b	-	a	a	a	-	-	-	b	b	a	b	b	a	b	a	b	b	b	a	b	b	b	b	a	b	a	b	a	b	a	b	a	b	a	a	a	a	b
*UGSF301	ChrV	a	a	a	b	b	b	a	a	a	b	b	a	b	a	a	b	b	b	b	a	b	b	a	b	a	b	b	b	a	b	b	b	b	a	b	a	b	a	b	a	b	b	b	a	a	a	a	b
*UGSF300	ChrV	a	a	a	b	b	-	a	a	a	b	b	a	b	a	a	b	b	b	b	a	b	b	a	b	a	b	b	b	a	b	b	b	b	a	b	a	b	a	b	a	b	b	b	a	a	a	a	b
*UGSF299	ChrV	a	a	a	b	b	b	a	a	a	b	b	a	b	a	a	a	b	b	b	a	a	b	a	b	b	b	b	b	a	b	b	b	b	a	b	a	b	a	b	a	b	b	b	a	a	a	a	b
*UGSF298	ChrV	a	a	a	b	b	b	a	a	a	b	b	a	b	a	a	a	b	b	b	a	a	b	a	b	b	b	b	b	a	b	b	b	b	a	b	a	b	a	b	a	b	b	b	a	a	a	a	b
*UGSF297	ChrV	a	a	a	-	-	b	a	a	a	-	-	a	b	a	a	a	-	b	b	a	a	b	a	b	b	b	b	-	a	-	b	b	b	a	b	a	b	a	b	a	b	-	b	a	a	a	a	b
*UGSF296	ChrV	a	a	a	b	b	b	a	a	a	b	b	a	b	a	a	a	b	b	b	a	a	b	a	-	b	b	b	b	a	b	b	b	b	a	b	a	b	a	b	a	b	b	b	a	a	a	-	b
*UGSF295	ChrV	a	a	a	b	b	b	a	a	a	b	b	a	b	a	a	a	b	b	b	a	a	b	a	b	b	b	b	b	a	b	b	b	b	a	b	a	b	a	b	a	b	b	b	a	a	a	a	b
*UGSF294	ChrV	a	a	a	b	b	b	a	a	a	b	b	a	b	a	a	a	b	b	b	a	a	b	a	b	b	b	b	b	a	b	b	b	b	a	b	a	b	a	b	a	b	b	b	a	a	a	a	b
*UGSF293	ChrV	b	a	a	b	b	b	a	b	a	b	b	-	b	-	a	-	b	b	b	-	-	b	-	b	b	b	b	b	a	b	b	b	b	a	b	-	-	-	b	a	b	a	b	a	a	-	a	b
*UGSF292	ChrV	b	a	a	-	-	b	a	-	a	-	-	a	-	a	a	a	-	-	b	a	a	b	a	-	-	b	b	-	a	-	-	b	b	a	-	a	-	a	-	a	-	a	b	a	a	a	a	-
*UGSF288	ChrV	b	a	a	b	b	b	a	a	a	b	b	a	b	a	a	a	a	b	b	a	a	b	a	a	a	b	b	b	a	b	b	b	b	a	b	a	b	a	b	a	b	a	b	a	a	a	-	b
*UGSF289	ChrV	b	a	a	a	-	b	a	a	a	b	b	a	b	a	a	a	a	b	b	a	a	b	a	a	a	b	b	-	a	b	b	b	b	a	b	a	b	a	b	a	b	a	b	a	a	a	a	b
*UGSF290	ChrV	b	a	a	a	b	b	a	a	a	b	b	a	b	a	a	a	a	b	b	a	a	b	a	a	a	b	b	b	a	b	b	b	b	a	b	a	b	a	b	a	b	a	b	a	a	a	a	b
*UGSF291	ChrV	b	a	a	a	b	b	a	a	a	b	b	a	b	a	a	a	a	b	b	a	a	b	a	a	a	b	b	b	a	b	b	b	b	a	b	a	b	a	b	a	b	a	b	a	a	a	a	b
*UGSF311	ChrV	b	a	a	a	b	b	a	a	a	b	b	a	b	a	a	a	a	b	b	a	a	b	a	a	a	b	b	b	a	b	b	b	b	a	b	a	b	a	b	a	b	a	b	a	a	a	-	b
*UGSF312	ChrV	b	a	a	a	-	b	a	a	a	b	-	a	b	a	a	a	a	b	b	a	a	b	a	a	a	b	b	-	a	b	b	b	b	a	b	a	b	a	b	a	b	a	b	a	a	a	a	b
*UGSF313	ChrV	b	a	a	a	b	b	a	a	a	b	b	a	b	a	a	a	a	b	b	a	a	b	a	a	a	b	b	b	a	b	b	b	b	a	b	a	b	b	b	a	b	a	b	a	a	a	a	b
*UGSF314	ChrV	b	a	a	a	b	b	a	a	a	b	b	a	b	a	a	a	a	b	b	a	a	b	a	a	a	b	b	b	a	b	b	b	b	a	b	a	b	b	b	a	b	a	b	a	a	a	a	b
*UGSF315	ChrV	b	a	a	a	b	b	a	a	a	b	b	a	b	a	a	a	a	b	b	a	a	b	a	a	a	b	b	b	a	b	b	b	b	a	b	a	b	b	b	a	b	a	b	a	a	a	a	b
*UGSF316	ChrV	b	a	a	a	b	b	a	a	a	b	b	a	b	a	a	a	a	b	b	a	a	b	a	a	a	b	b	b	a	b	b	b	b	a	b	a	b	b	b	a	b	a	b	a	a	a	a	b
*UGSF317	ChrV	b	a	a	a	b	b	a	a	a	b	b	a	b	a	a	a	a	b	b	a	a	b	a	a	a	b	b	b	a	b	b	b	b	a	b	a	b	b	b	a	b	a	b	a	a	a	a	b
*UGSF318	ChrV	b	a	a	a	b	b	a	a	a	b	b	a	b	a	a	a	a	b	b	a	a	b	a	a	a	b	b	b	a	b	b	b	b	a	b	a	b	b	b	a	b	a	b	a	a	a	a	b
*UGSF319	ChrV	b	a	a	a	b	b	a	a	a	b	b	a	b	a	a	a	a	b	b	a	a	b	a	a	a	b	b	b	a	b	b	b	b	a	b	a	b	b	b	a	b	a	b	a	a	a	-	b
*UGSF320	ChrV	b	a	a	a	b	b	a	a	a	b	b	a	b	a	a	a	a	b	b	a	a	b	a	a	a	b	b	b	a	b	b	b	b	a	b	a	b	b	b	a	b	a	b	a	a	a	a	b
*UGSF321	ChrV	b	a	a	a	b	b	a	a	a	b	b	a	b	a	a	a	a	b	b	a	a	b	a	a	a	b	b	b	a	b	b	b	b	a	b	a	b	b	b	a	b	a	b	a	a	a	a	b
*UGSF322	ChrV	b	a	a	a	b	b	a	a	a	b	b	a	b	a	a	a	a	b	b	a	a	b	a	a	a	b	b	b	a	b	b	b	b	a	b	a	b	b	b	a	b	a	b	a	a	a	a	b
*UGSF323	ChrV	b	a	a	-	b	b	a	a	a	b	b	a	b	-	-	-	-	b	b	a	a	b	a	a	a	-	b	b	a	b	b	b	b	a	b	-	b	b	b	-	b	a	b	a	-	a	a	b
*UGSF324	ChrV	b	a	a	a	b	b	a	a	a	b	b	a	b	a	a	a	a	b	b	a	a	b	a	a	a	b	b	b	a	b	b	b	b	a	b	a	b	b	b	a	b	a	b	a	a	a	a	b
*UGSF325	ChrV	b	a	a	a	b	b	a	a	a	b	b	a	b	a	a	a	a	b	b	a	a	b	a	a	a	b	b	b	a	b	b	b	b	a	b	a	b	b	b	a	b	a	b	a	a	a	a	b
*UGSF326	ChrV	b	a	a	a	b	b	a	a	a	b	b	a	b	a	a	a	a	b	b	a	a	b	a	a	a	b	b	b	a	b	b	b	b	a	b	a	b	b	b	a	b	a	b	a	a	a	a	b
*UGSF1001	ChrV	b	a	a	a	-	b	a	a	a	b	-	a	b	a	a	a	a	b	b	a	a	b	a	a	a	b	b	b	a	b	b	b	b	a	b	a	b	b	b	a	b	a	b	a	a	a	a	b
*UGSF327	ChrV	b	a	a	a	b	b	a	a	a	b	b	a	b	a	a	a	a	b	b	a	a	b	a	a	a	b	b	b	a	b	b	b	b	a	b	a	b	b	b	a	b	a	b	a	a	a	-	b
*UGSF328	ChrV	b	a	a	a	b	b	a	a	a	b	b	a	b	a	a	a	a	b	b	a	a	b	a	a	a	b	b	b	a	b	b	b	b	a	b	a	b	b	b	a	b	a	b	a	a	a	a	b
*UGSF329	ChrV	b	a	a	a	b	b	a	a	a	b	b	a	b	a	a	a	a	b	b	a	a	b	a	a	a	b	b	b	a	b	b	b	b	a	b	a	b	b	b	a	b	a	b	a	a	a	a	b
*UGSF330	ChrV	b	a	a	a	b	b	a	a	a	b	b	a	b	a	a	a	a	b	b	b	a	b	a	a	a	b	b	b	a	b	b	b	b	a	b	a	b	b	b	a	b	a	a	a	a	a	a	a
*UGSF331	ChrV	b	a	a	a	b	b	a	a	a	b	b	a	b	a	a	a	a	b	b	b	a	b	a	a	a	b	b	b	a	b	b	b	b	a	b	a	b	b	b	a	b	a	a	a	a	a	a	a
*UGSF332	ChrV	b	a	a	a	b	b	a	a	a	b	b	a	b	a	a	a	a	b	b	b	a	b	a	a	a	b	b	b	a	b	b	b	b	a	b	a	b	b	b	a	b	a	a	a	a	a	a	a
*UGSF333	ChrV	b	a	a	a	b	b	a	a	a	b	b	a	b	a	a	a	a	b	b	b	a	b	a	a	a	b	b	b	a	b	b	b	b	a	b	a	b	b	b	a	b	a	a	a	a	a	a	a
*UGSF334	ChrV	b	a	a	a	b	b	a	a	a	b	b	a	b	a	a	a	a	b	b	b	a	b	a	a	a	b	b	b	a	b	b	b	b	a	b	a	b	a	b	a	b	a	a	a	a	a	a	a
*UGSF335	ChrV	b	a	a	a	b	b	a	a	a	b	b	a	b	a	a	a	a	b	b	b	a	b	a	a	a	b	b	b	a	b	b	b	a	a	b	a	b	a	b	a	b	a	a	a	b	a	-	a
*UGSF336	ChrV	b	a	a	a	b	b	a	a	a	b	b	a	b	a	a	a	a	b	a	b	a	b	a	a	a	b	b	b	a	b	b	b	a	a	b	a	b	a	b	a	b	a	a	a	b	a	a	a
*UGSF337	ChrV	b	a	a	a	b	b	a	a	a	b	b	a	b	a	a	a	a	b	a	b	a	b	a	a	a	b	b	b	a	b	b	b	a	a	b	a	b	a	b	a	b	a	a	a	b	a	a	a
*UGSF338	ChrV	b	a	a	a	b	b	a	a	a	b	b	a	b	a	a	a	a	b	a	b	a	b	a	a	a	b	b	b	a	b	b	b	a	a	b	a	b	a	b	a	b	a	a	a	b	a	-	a
*UGSF339	ChrV	b	a	a	-	b	b	a	a	a	b	b	a	b	-	-	a	-	b	a	b	a	b	a	a	a	b	b	b	a	b	b	b	a	a	b	a	b	-	b	-	b	a	a	a	b	a	a	a
*UGSF340	ChrV	b	a	a	a	b	b	a	a	a	b	b	a	b	b	a	a	a	b	a	b	a	b	a	a	a	b	b	b	a	b	b	b	a	a	b	a	b	a	b	a	b	a	a	a	b	a	a	a
*UGSF341	ChrV	b	a	a	a	b	b	a	a	a	b	b	a	b	b	a	a	a	b	a	b	a	b	a	a	a	b	b	b	a	b	b	b	a	a	b	a	b	a	b	a	b	a	a	a	b	a	a	a
*UGSF342	ChrV	b	a	a	a	b	b	a	a	a	b	b	a	b	b	a	a	a	b	a	b	a	b	a	a	a	b	b	b	a	b	b	b	a	a	b	a	b	a	b	a	b	a	a	a	b	a	a	a
*UGSF343	ChrV	b	a	a	a	-	b	a	a	a	b	-	a	b	b	a	a	a	b	a	b	a	b	a	a	a	b	b	b	a	b	b	b	a	a	b	a	b	a	b	a	b	a	a	a	b	a	a	a
*UGSF344	ChrV	b	a	a	a	b	b	b	a	a	b	b	a	b	b	a	a	a	b	a	b	a	b	a	a	a	b	b	b	a	b	b	b	a	a	b	a	b	a	b	a	b	a	a	b	b	a	a	a
*UGSF345	ChrV	b	a	a	a	b	b	b	a	a	b	b	a	b	b	a	a	a	b	a	b	a	b	a	a	a	b	b	b	a	b	b	b	a	a	b	a	b	a	b	a	b	a	a	b	b	a	a	a
*UGSF346	ChrV	b	a	a	a	b	b	b	a	a	b	b	a	b	b	a	a	a	b	a	b	a	b	a	a	a	b	b	b	a	b	b	b	a	a	b	a	b	a	b	a	b	a	a	b	b	a	a	a
*UGSF347	ChrV	b	a	a	a	b	b	b	a	a	b	b	a	b	b	a	a	a	b	a	b	a	b	a	a	a	b	b	b	a	b	b	b	a	a	b	a	b	a	b	a	b	a	a	b	b	a	a	a
*UGSF348	ChrV	b	a	a	a	b	b	b	a	a	b	b	b	b	b	-	a	a	b	a	b	a	b	a	a	a	b	b	a	a	b	b	b	a	a	b	a	b	a	b	a	b	a	b	b	b	a	a	b
*UGSF349	ChrV	b	a	a	a	b	b	b	a	a	b	b	b	b	b	a	a	a	b	a	b	a	b	a	a	a	b	b	a	a	b	b	b	a	a	b	a	b	a	b	a	b	a	b	b	b	a	a	b
*UGSF350	ChrV	b	a	a	a	b	b	b	a	a	b	b	b	b	b	b	a	a	b	a	b	a	b	a	a	a	b	b	a	a	b	b	b	a	a	b	a	b	a	b	a	b	a	b	b	b	a	a	b
*UGSF351	ChrV	b	-	-	-	b	b	b	-	-	b	b	b	b	b	b	-	-	b	-	b	-	b	-	-	-	b	b	-	-	b	b	b	-	-	b	-	b	b	b	-	b	-	b	b	b	-	-	b
*UGSF352	ChrV	b	a	a	a	b	b	b	a	a	b	b	b	b	b	b	a	a	b	a	b	a	b	a	a	a	b	b	a	a	b	b	b	a	a	b	a	b	b	b	a	b	a	b	b	b	a	a	b
*UGSF353	ChrV	b	a	a	a	b	b	b	a	a	b	b	b	b	b	b	a	a	b	a	b	a	b	a	a	-	b	b	a	a	b	b	b	a	a	b	a	b	b	b	a	b	a	b	b	b	a	a	b
*UGSF354	ChrV	b	a	a	a	b	b	b	a	a	b	b	b	b	b	b	a	a	b	a	b	a	b	a	a	a	b	b	a	a	b	b	b	a	a	b	a	b	b	b	a	b	a	b	b	b	a	a	b
*UGSF355	ChrV	b	a	a	a	b	b	b	a	a	b	b	b	b	b	b	a	a	b	a	b	a	b	a	a	a	b	b	a	a	b	b	b	a	a	b	a	b	b	b	a	b	b	b	b	b	a	a	b
*UGSF356	ChrV	b	a	a	a	b	b	b	a	a	b	b	b	b	b	b	a	a	b	a	b	b	b	a	a	a	b	b	a	a	b	b	b	a	a	b	a	b	b	b	a	b	b	b	b	b	a	a	b
*UGSF357	ChrV	b	a	a	a	b	b	b	a	a	b	b	b	b	b	b	a	a	b	a	b	b	b	a	b	a	b	b	a	a	b	b	b	a	a	b	a	b	b	b	a	b	b	b	b	b	a	a	b
*UGSF358	ChrV	b	a	a	a	b	b	a	a	a	b	b	b	b	b	b	a	a	b	a	b	b	b	a	b	a	b	b	a	a	b	b	b	a	a	b	a	b	b	b	a	b	b	b	b	b	a	a	b
*UGSF359	ChrV	-	a	a	a	-	b	a	a	a	-	-	-	-	-	-	a	a	-	a	-	-	-	a	-	a	-	-	a	a	-	-	-	a	a	-	a	-	-	-	a	-	-	-	-	-	a	a	-
*UGSF360	ChrV	b	-	a	-	b	b	-	a	-	b	b	b	b	b	b	-	-	b	a	-	b	b	-	b	-	b	b	-	a	b	b	b	a	a	b	-	b	b	b	a	b	b	b	b	b	-	-	b
*UGSF361	ChrV	b	a	a	a	b	b	a	a	a	b	b	b	b	b	b	a	a	b	a	a	b	b	a	b	a	b	b	a	a	b	b	b	a	a	b	a	b	b	b	a	b	b	b	b	b	a	a	b
*UGSF362	ChrV	a	a	a	a	b	b	a	a	a	b	b	b	b	b	b	a	a	b	a	a	b	b	a	b	a	b	b	a	a	b	b	b	a	a	b	a	b	b	b	a	b	b	b	b	b	a	-	b
*UGSF363	ChrV	a	a	a	a	-	b	a	a	a	-	b	-	b	b	-	a	a	b	a	a	b	b	a	b	a	b	b	a	a	b	b	b	a	a	b	a	b	b	b	a	b	b	b	b	-	a	a	b
*UGSF364	ChrV	a	a	a	b	b	b	a	a	a	b	b	b	b	b	b	a	a	b	a	a	b	b	a	b	a	b	b	a	a	b	b	b	a	a	b	a	b	b	b	a	b	b	b	b	b	a	a	b
*UGSF365	ChrV	a	a	a	b	-	b	a	b	a	b	-	b	b	-	-	a	a	b	a	a	b	b	a	b	a	b	b	a	a	b	b	b	b	a	b	a	b	-	b	a	b	b	b	b	-	a	a	b
*UGSF366	ChrV	a	a	b	b	b	b	a	b	a	a	b	b	b	b	b	a	a	b	a	a	b	b	a	b	a	b	b	a	a	b	b	b	b	a	b	a	a	b	b	a	b	b	b	b	b	a	a	b
*UGSF367	ChrV	a	a	b	b	b	b	a	b	a	a	b	b	b	b	b	a	a	b	a	a	b	b	a	b	a	b	b	a	a	b	b	b	b	a	b	a	a	b	b	a	b	b	b	b	b	a	a	b
*UGSF368	ChrV	a	a	b	b	b	b	a	b	a	a	b	b	b	b	b	a	a	b	a	a	b	b	a	b	b	a	b	a	a	b	b	b	b	a	b	a	a	b	b	a	b	b	b	b	-	a	a	b
*UGSF369	ChrV	a	a	b	b	b	b	a	b	b	-	b	b	b	b	b	-	-	b	a	a	b	b	a	b	b	a	b	-	a	b	b	b	b	a	b	-	a	b	b	-	b	b	b	b	b	a	a	b
*UGSF370	ChrV	a	a	b	b	b	b	a	b	b	a	b	b	b	b	b	a	a	b	a	a	b	b	a	b	b	a	b	a	a	b	b	b	b	a	b	a	a	b	b	a	b	b	b	b	b	a	a	b
*UGSF371	ChrV	a	a	b	b	b	b	a	b	b	-	b	b	b	b	b	a	a	b	a	a	b	b	a	b	b	a	b	a	a	b	b	b	b	a	b	a	a	b	b	a	b	b	b	b	b	a	a	b
*UGSF372	ChrV	a	-	b	b	b	b	-	b	b	-	b	b	b	b	b	-	a	b	-	a	b	b	a	b	b	-	b	a	-	b	b	b	b	a	b	a	-	b	b	-	b	b	b	b	b	a	-	b
*UGSF373	ChrV	a	a	b	b	b	b	a	b	b	-	b	b	b	b	b	a	-	b	a	a	b	b	a	b	b	a	b	-	a	b	b	b	b	a	b	-	a	b	b	-	b	b	b	b	b	a	a	b
*UGSF374	ChrV	a	a	b	b	b	b	a	b	b	-	b	b	b	b	b	a	a	b	a	a	b	b	a	b	b	a	b	a	a	b	b	b	b	a	b	a	a	b	b	a	b	b	b	b	b	a	a	b
*UGSF375	ChrV	a	a	b	b	b	b	a	b	b	-	b	b	b	b	b	a	a	b	a	a	b	b	b	b	b	a	b	a	a	b	b	b	b	a	b	a	a	b	b	a	b	b	b	b	b	a	a	b
*UGSF376	ChrV	a	a	b	b	b	b	a	b	b	-	b	b	b	b	b	a	a	b	a	a	b	b	b	b	b	a	b	a	a	b	b	b	b	a	b	a	a	b	b	a	b	b	b	b	b	a	-	b
*UGSF377	ChrV	a	a	b	b	b	b	a	b	b	-	b	b	b	b	b	-	-	b	a	-	b	b	b	b	b	a	b	-	a	b	b	b	b	a	b	a	-	b	b	-	b	b	b	b	b	a	a	b
*UGSF378	ChrV	a	a	b	b	b	b	a	b	b	-	b	b	b	b	b	a	a	b	a	a	b	b	b	b	b	a	b	a	a	b	b	b	b	a	b	a	a	b	b	a	b	b	b	b	b	a	a	b
*UGSF379	ChrV	a	a	b	b	b	b	a	b	b	-	b	b	b	b	b	a	a	b	a	a	b	b	b	b	b	a	b	a	a	b	b	b	b	a	b	a	a	b	b	a	b	b	b	b	b	a	a	b
*UGSF380	ChrV	a	a	b	b	b	b	a	b	b	-	b	b	b	b	b	a	a	b	a	a	b	b	b	b	b	a	b	a	a	b	b	b	b	a	b	a	a	b	b	a	b	b	b	b	b	a	a	b
*UGSF381	ChrV	a	a	b	b	b	b	a	b	b	-	b	b	b	b	b	a	-	b	a	a	b	b	b	b	b	a	b	-	a	b	b	b	b	a	b	a	a	b	b	a	b	b	b	b	b	a	a	b
*UGSF382	ChrV	a	a	b	b	b	b	a	b	b	-	b	b	b	b	b	a	a	b	a	a	b	b	b	b	b	a	b	a	a	b	b	b	b	a	b	a	a	b	b	a	b	b	b	b	b	a	a	b
*UGSF383	ChrV	a	a	b	a	b	b	a	b	b	-	b	b	-	b	b	a	a	b	a	b	b	b	b	b	b	a	b	a	a	b	b	b	b	a	b	a	a	-	b	a	b	b	b	b	b	a	a	b
*UGSF384	ChrV	a	a	b	a	b	b	a	b	b	-	b	b	b	b	b	a	a	b	a	b	b	b	b	b	b	a	b	a	a	b	b	b	b	a	b	a	a	b	b	a	b	b	b	b	b	a	a	b
*UGSF385	ChrV	a	a	b	a	b	b	a	b	b	-	b	b	b	b	b	a	-	b	a	b	b	b	b	b	b	a	b	-	a	b	b	b	b	a	b	a	a	b	b	-	b	b	b	b	b	a	a	b
*UGSF386	ChrV	a	a	b	a	b	b	a	b	b	-	b	b	b	b	b	a	a	b	b	b	b	b	b	b	b	a	b	a	a	b	b	b	b	a	b	a	a	b	b	a	b	b	b	b	b	a	a	b
*UGSF387	ChrV	a	a	b	a	b	b	a	b	b	b	b	b	b	b	b	a	a	b	b	b	b	b	b	b	b	a	b	a	a	b	b	b	b	a	b	a	a	b	b	-	b	b	b	b	b	a	a	b
*UGSF388	ChrV	a	a	b	b	b	b	b	b	b	b	b	b	b	b	-	-	-	b	b	b	b	b	b	b	b	-	b	a	-	b	b	b	b	a	b	-	b	b	b	-	b	b	b	b	b	b	-	b
*UGSF389	ChrV	a	a	b	b	-	b	b	b	b	b	-	a	b	b	a	a	a	b	b	b	b	b	b	b	b	a	b	a	a	b	b	b	a	a	b	a	b	b	b	a	b	b	a	b	b	b	a	a
*UGSF390	ChrV	a	b	b	b	b	b	b	b	b	b	b	a	b	b	a	a	a	b	b	b	b	b	b	b	b	a	b	a	b	b	b	b	a	a	b	a	b	a	b	a	b	b	a	b	a	b	a	a
*UGSF391	ChrV	a	b	b	b	b	b	b	b	b	b	b	a	-	b	a	a	a	b	b	b	b	b	b	b	a	a	b	a	b	b	b	b	a	a	b	a	b	a	b	a	b	b	a	b	a	b	a	a
*UGSF392	ChrV	a	b	b	b	b	b	b	b	b	b	b	a	b	b	a	a	a	b	b	b	b	b	b	b	a	a	b	a	b	b	b	b	a	a	b	a	b	a	b	a	b	b	a	b	a	b	-	a
*UGSF393	ChrV	a	b	b	b	b	b	b	b	b	b	b	a	b	b	-	a	-	b	b	b	b	b	b	b	a	b	b	a	b	b	b	b	a	a	b	a	b	a	b	a	b	b	a	b	-	b	a	a
*UGSF394	ChrV	a	b	b	b	b	a	b	b	b	b	b	a	b	b	a	a	a	b	b	b	b	b	b	b	a	b	b	a	b	b	b	a	a	a	b	a	b	a	b	a	b	b	a	b	a	b	b	a
*UGSF395	ChrV	a	b	b	b	b	a	b	b	b	b	b	a	b	b	a	a	a	b	b	b	b	b	b	b	a	b	b	a	b	b	b	a	a	a	b	a	b	a	b	a	b	b	a	b	a	b	b	a
*UGSF396	ChrV	a	b	b	a	-	a	b	b	a	b	-	a	a	b	a	a	a	a	b	b	b	b	b	a	a	b	b	a	b	b	b	a	a	a	b	a	b	a	b	b	b	b	a	b	a	b	b	a
*UGSF397	ChrV	a	b	b	a	b	a	b	b	a	b	b	a	a	b	a	a	a	a	b	b	b	b	b	a	a	b	b	a	b	b	b	a	a	a	b	a	b	a	b	b	b	b	a	b	a	b	b	a
*UGSF398	ChrV	a	b	a	a	b	a	b	b	a	b	b	b	a	b	a	a	a	a	b	b	b	b	b	a	a	b	b	a	b	b	b	a	a	a	b	a	b	a	b	b	b	b	a	b	a	b	b	a
*UGSF399	ChrV	a	b	a	-	b	a	b	b	a	b	b	b	a	b	-	-	a	a	b	b	b	b	b	a	a	b	b	a	b	b	b	-	a	a	b	a	b	-	b	b	b	b	a	b	-	b	b	a
*UGSF676	ChrVI	a	a	b	b	a	b	a	a	b	a	b	b	-	a	a	a	b	a	b	b	b	b	b	a	a	a	b	b	b	a	b	a	a	a	b	b	a	a	b	a	b	a	a	a	b	a	b	a
*UGSF677	ChrVI	a	-	b	b	-	b	-	-	b	a	b	b	b	-	-	-	b	a	b	b	b	b	b	-	-	-	b	b	b	a	b	-	a	a	b	b	-	-	b	-	b	-	-	-	b	-	-	-
*UGSF678	ChrVI	a	a	b	-	a	b	a	a	b	a	b	b	b	a	a	a	-	a	b	b	b	b	b	a	a	a	b	b	b	a	b	a	a	a	b	b	a	a	b	a	b	a	a	a	b	a	b	a
*UGSF679	ChrVI	a	a	b	b	a	b	a	a	b	a	b	b	b	a	a	a	b	a	b	b	b	b	b	b	a	a	a	b	b	a	b	a	a	a	b	b	a	a	b	a	b	a	a	a	b	a	b	a
*UGSF680	ChrVI	-	a	b	a	a	b	a	a	b	a	b	b	b	a	a	a	b	a	b	b	b	b	b	a	a	a	a	b	b	a	b	a	a	a	b	a	a	a	b	a	b	a	a	a	b	a	b	a
*UGSF704	ChrVI	a	a	b	a	a	b	a	a	b	a	b	a	b	a	a	a	b	a	b	b	b	b	b	a	a	a	a	b	b	a	b	a	a	a	b	a	a	a	b	a	b	a	a	a	b	a	b	a
*UGSF703	ChrVI	a	b	b	a	a	b	a	a	b	a	b	a	b	a	a	a	b	a	b	b	b	b	b	a	a	a	a	b	b	a	b	a	a	a	b	a	a	a	b	a	b	a	a	a	b	a	b	a
*UGSF702	ChrVI	a	b	b	a	-	b	a	a	b	a	b	a	b	b	a	a	b	a	b	b	b	b	b	a	a	a	a	b	b	a	b	a	a	a	b	a	a	a	b	a	b	a	a	a	b	a	b	a
*UGSF701	ChrVI	a	b	b	a	a	b	a	a	b	a	b	a	a	b	a	a	b	a	b	b	b	b	b	a	a	a	a	b	b	b	b	a	a	a	b	a	a	a	b	a	b	a	a	a	b	a	b	a
*UGSF700	ChrVI	b	b	b	b	b	b	a	a	b	b	b	a	a	b	a	a	b	a	b	b	b	b	b	a	a	a	a	b	b	a	b	a	a	a	b	a	b	a	b	a	b	a	b	a	b	a	b	b
*UGSF699	ChrVI	b	b	b	b	b	b	a	a	b	a	b	a	a	b	a	a	b	a	b	b	b	b	b	a	a	a	a	b	b	a	b	a	a	a	b	a	b	a	b	a	b	a	b	a	b	a	b	b
*UGSF698	ChrVI	b	b	b	b	b	b	a	a	b	a	b	a	a	b	a	a	b	a	b	b	b	a	b	a	a	a	a	b	b	a	b	a	a	a	b	a	b	a	b	a	b	a	b	a	b	a	b	a
*UGSF697	ChrVI	b	b	b	a	b	b	a	a	b	a	b	a	a	b	a	a	b	a	b	b	b	a	b	a	a	b	a	b	b	a	a	a	a	a	b	a	b	a	b	a	b	a	b	a	b	a	b	a
*UGSF696	ChrVI	b	b	b	a	b	b	a	a	b	a	b	a	a	b	a	a	-	a	a	b	b	a	b	a	a	b	a	b	b	a	a	a	a	a	b	a	b	a	b	a	b	a	b	a	b	a	b	a
*UGSF695	ChrVI	b	b	b	a	b	a	a	a	b	a	b	a	a	b	a	a	a	a	a	b	b	a	b	a	a	b	a	b	b	a	a	a	a	a	b	a	b	a	b	a	b	a	b	a	b	a	-	a
*UGSF694	ChrVI	b	b	a	a	b	a	a	a	b	a	b	a	a	b	a	a	a	a	a	b	a	a	b	a	a	b	a	b	b	a	a	a	a	a	a	a	b	a	a	a	b	a	b	a	b	a	a	a
*UGSF693	ChrVI	b	b	a	a	b	a	a	a	b	a	b	a	a	b	a	a	a	a	a	b	a	a	b	a	a	b	a	b	b	a	a	a	a	a	a	a	b	a	a	a	b	a	b	a	b	a	a	a
*UGSF692	ChrVI	b	b	a	a	b	b	a	a	b	a	b	a	a	b	a	a	a	a	a	b	a	a	b	a	a	b	a	b	b	a	a	a	a	a	a	a	b	a	a	a	b	a	b	a	b	a	a	a
*UGSF691	ChrVI	b	b	a	-	b	b	a	a	b	a	b	a	a	b	a	-	a	a	a	b	a	a	b	a	a	b	a	b	b	a	a	-	a	a	a	a	b	-	a	a	b	a	b	-	b	a	-	-
*UGSF690	ChrVI	b	b	a	a	b	b	a	a	b	a	b	a	a	b	a	a	a	a	a	b	a	a	b	a	a	b	b	b	b	a	a	-	a	a	a	a	b	a	a	a	b	a	b	a	b	a	a	a
*UGSF689	ChrVI	b	b	a	a	b	b	a	a	b	a	b	a	a	b	a	a	a	a	a	b	a	a	b	a	a	b	b	b	a	a	a	-	a	a	a	a	b	a	a	a	b	a	a	a	b	a	a	a
*UGSF688	ChrVI	b	b	a	a	b	b	a	a	b	a	b	a	a	b	a	a	a	a	a	b	a	a	b	a	b	b	b	a	a	a	a	-	a	a	a	a	b	a	a	a	b	a	a	a	b	a	a	a
*UGSF687	ChrVI	b	b	a	a	b	b	a	a	b	a	b	a	a	b	a	a	a	a	a	b	a	a	b	a	b	b	b	a	a	a	a	-	a	a	a	a	b	a	a	a	b	a	a	a	b	a	-	a
*UGSF686	ChrVI	b	b	a	a	b	b	a	a	b	a	b	a	a	b	a	a	a	a	a	b	a	a	b	b	b	b	b	a	a	b	a	-	a	a	a	a	b	a	a	a	b	a	a	a	b	a	a	a
*UGSF685	ChrVI	b	b	a	a	b	b	a	a	b	a	b	a	a	b	a	a	a	a	a	b	a	a	b	b	b	b	b	a	a	b	a	-	a	a	a	a	b	a	a	a	b	a	a	a	b	a	a	a
*UGSF684	ChrVI	b	-	a	a	b	b	a	a	b	a	b	a	a	-	a	a	a	a	a	b	a	a	b	b	b	-	b	a	a	b	a	-	a	a	a	a	b	a	a	a	b	a	a	a	b	a	-	a
*UGSF683	ChrVI	b	b	a	a	b	b	a	a	b	a	b	a	a	b	a	a	a	a	a	b	a	a	b	b	b	b	b	a	a	b	a	-	a	a	a	a	b	a	a	a	b	a	a	a	b	a	a	a
*UGSF682	ChrVI	b	b	a	a	b	b	a	a	b	a	b	a	a	b	a	a	a	a	a	b	a	a	a	b	b	b	b	a	a	b	a	-	a	a	a	a	b	a	a	a	b	a	a	a	b	a	a	a
*UGSF681	ChrVI	b	b	a	a	b	b	a	a	b	a	b	a	a	b	a	a	a	a	a	b	a	a	a	b	b	b	b	a	a	b	a	-	a	a	a	a	b	a	a	a	b	a	a	a	b	a	a	a
*UGSF705	ChrVI	b	b	a	-	b	b	a	a	b	a	b	b	a	b	-	-	-	a	a	b	a	a	a	b	b	b	b	-	a	b	a	-	a	a	a	-	b	-	a	-	b	a	a	a	b	a	a	-
*UGSF706	ChrVI	b	b	a	a	b	b	a	a	a	a	b	b	a	b	a	a	a	a	a	b	a	a	a	b	b	b	b	a	a	b	a	-	a	a	a	a	b	a	a	a	b	a	a	a	b	b	-	-
*UGSF707	ChrVI	b	b	a	a	-	b	a	a	a	a	b	b	a	b	a	a	a	a	a	b	a	a	a	b	b	b	b	a	a	b	a	-	a	a	a	a	b	a	a	a	b	a	a	a	b	b	a	a
*UGSF708	ChrVI	b	b	a	a	b	b	a	a	a	a	b	b	a	b	a	a	a	a	a	b	a	a	a	b	b	b	b	a	a	b	a	-	a	a	a	a	b	a	a	a	b	a	a	a	b	b	a	a
*UGSF709	ChrVI	b	b	a	a	b	b	a	a	a	a	b	b	a	b	a	a	a	a	a	b	a	a	a	b	b	b	b	a	a	b	a	-	a	a	a	a	b	a	a	a	b	a	a	a	b	b	a	a
*UGSF710	ChrVI	b	b	a	a	b	b	a	a	a	a	b	b	a	b	a	a	a	a	a	b	a	a	a	b	b	b	b	a	a	b	a	-	a	a	a	a	b	a	a	a	b	a	a	a	b	b	-	a
*UGSF711	ChrVI	b	b	a	a	b	b	a	a	a	a	b	b	a	b	a	a	a	a	a	b	a	a	a	b	b	b	b	a	a	b	a	-	a	a	a	a	b	a	a	a	b	a	a	a	b	b	a	a
*UGSF713	ChrVI	b	b	a	a	-	b	a	a	a	a	-	b	a	-	a	a	a	a	a	b	a	a	a	b	b	b	b	a	a	b	a	-	a	a	a	a	b	a	a	a	b	a	a	a	-	b	a	a
*UGSF714	ChrVI	b	b	a	a	b	b	a	a	a	a	b	b	a	b	a	a	a	a	a	b	a	a	a	b	b	b	b	a	a	b	a	-	a	a	a	a	b	a	a	a	b	a	a	a	b	b	a	a
*UGSF715	ChrVI	b	b	a	a	b	b	a	a	a	a	b	b	a	b	a	a	a	a	a	b	a	a	a	b	b	-	b	a	a	b	a	-	a	a	a	a	b	a	a	a	b	a	a	a	b	b	a	a
*UGSF716	ChrVI	-	b	a	a	b	b	a	a	a	a	b	b	a	b	a	a	a	a	a	b	a	a	a	b	b	b	b	a	a	b	a	-	a	a	a	a	b	a	a	a	b	a	a	a	b	b	a	a
*UGSF717	ChrVI	b	-	a	a	b	b	a	a	a	a	b	b	a	-	a	a	a	a	a	b	a	a	a	b	b	-	b	a	a	b	a	-	a	a	a	a	b	a	a	a	b	a	a	a	-	b	a	a
*UGSF718	ChrVI	b	b	a	a	b	b	a	a	a	a	b	b	a	b	a	a	-	a	a	b	a	a	a	b	b	b	b	a	a	b	a	-	a	a	a	a	b	a	a	a	b	a	a	a	b	b	a	a
*UGSF719	ChrVI	b	b	a	a	b	b	a	a	a	a	b	b	a	b	a	a	a	a	a	b	a	a	a	b	b	b	b	a	a	b	a	-	a	a	a	a	b	a	a	a	b	a	a	a	b	b	a	a
*UGSF720	ChrVI	b	b	a	a	b	b	a	a	a	a	b	b	a	b	a	a	a	a	a	b	a	a	a	b	b	b	b	a	a	b	a	-	-	-	a	a	b	a	a	a	b	a	a	a	b	b	a	a
*UGSF721	ChrVI	b	b	a	a	b	b	a	a	a	a	b	b	a	b	a	a	a	a	a	b	a	a	a	b	b	b	b	a	a	b	a	-	a	a	a	a	b	a	a	a	b	a	a	a	b	b	a	a
*UGSF722	ChrVI	b	b	a	a	b	b	-	a	a	a	b	b	a	b	a	a	a	a	a	b	a	a	a	b	b	b	b	a	-	b	a	-	a	a	a	a	b	-	a	a	b	a	a	a	b	b	-	a
*UGSF723	ChrVI	b	b	a	a	b	b	a	a	a	a	b	b	a	b	a	a	a	a	a	b	a	a	a	b	b	b	b	a	a	b	a	-	a	a	a	a	b	a	a	a	b	a	a	a	b	b	a	a
*UGSF724	ChrVI	b	b	a	a	b	b	a	a	a	a	b	b	a	b	a	a	a	a	a	b	a	a	a	b	b	b	b	a	a	b	a	-	a	a	a	a	b	a	a	a	b	a	a	a	b	b	-	a
*UGSF725	ChrVI	b	b	a	-	b	b	a	a	a	a	b	b	a	b	-	-	-	a	a	b	a	a	a	b	b	b	b	-	a	b	a	-	a	a	a	a	b	-	a	-	b	-	a	a	b	b	a	-
*UGSF726	ChrVI	b	b	a	a	b	b	a	a	a	a	b	b	a	b	a	a	a	a	a	b	a	a	a	b	b	b	b	a	a	b	a	-	a	a	a	a	b	a	a	a	b	a	a	a	b	b	a	a
*UGSF727	ChrVI	b	b	a	a	b	b	a	a	a	a	b	b	a	b	a	a	a	a	a	b	a	a	a	b	b	b	b	a	a	b	a	-	a	a	a	a	b	a	a	a	b	a	a	a	b	b	a	a
*UGSF728	ChrVI	b	-	a	a	-	b	a	a	a	a	b	b	a	-	a	a	a	a	a	-	a	a	a	b	-	-	b	a	a	-	a	-	a	a	a	a	-	a	a	a	-	a	a	a	b	b	a	a
*UGSF729	ChrVI	b	b	a	a	b	b	a	a	a	a	b	b	a	b	a	a	a	a	a	b	a	a	a	b	b	b	b	a	a	b	a	-	a	a	a	a	b	a	a	a	b	a	a	a	b	b	a	a
*UGSF730	ChrVI	b	b	a	a	b	b	a	a	a	a	b	b	a	b	a	a	a	a	a	b	a	a	a	b	b	b	b	a	a	b	a	-	a	a	a	a	b	a	a	a	b	a	a	a	b	b	a	a
*UGSF731	ChrVI	b	b	a	a	b	b	a	a	a	a	b	b	a	b	a	a	a	a	a	b	a	a	a	b	b	b	b	a	a	b	a	-	a	a	a	a	b	a	a	a	b	a	a	a	-	b	-	a
*UGSF732	ChrVI	b	b	a	-	b	b	a	a	a	a	b	b	-	b	-	-	-	a	a	b	-	a	a	b	b	b	b	-	a	b	a	-	a	a	a	a	b	-	-	a	b	a	a	a	b	b	-	a
*UGSF733	ChrVI	b	b	a	a	b	b	a	a	a	a	b	b	a	b	a	a	a	a	a	b	a	a	a	b	b	b	b	a	a	b	a	-	a	a	a	a	b	a	a	a	b	a	a	a	b	b	a	a
*UGSF734	ChrVI	b	b	a	a	b	b	a	a	a	a	b	b	a	b	a	a	a	a	a	b	a	a	a	b	b	b	b	a	a	b	a	-	a	a	a	a	b	a	a	a	b	a	a	a	b	b	a	a
*UGSF735	ChrVI	b	b	a	a	b	b	a	a	a	a	b	b	a	b	a	a	a	a	a	b	a	a	a	b	b	b	b	a	a	b	a	-	a	a	a	a	b	a	a	a	b	a	a	a	b	b	a	a
*UGSF736	ChrVI	b	b	a	a	-	b	a	a	a	a	-	-	a	-	a	a	a	a	a	-	a	a	a	b	-	b	b	a	a	-	a	-	a	a	a	a	-	a	a	a	-	a	a	a	-	-	a	a
*UGSF737	ChrVI	b	b	a	a	b	b	a	a	a	a	b	b	a	b	a	a	a	a	a	b	a	a	a	b	b	b	b	a	a	b	a	-	a	a	a	a	b	a	a	a	b	a	a	a	b	b	a	a
*UGSF738	ChrVI	b	b	a	a	-	b	a	a	a	a	-	b	a	-	a	a	a	a	a	b	a	a	a	b	b	b	b	a	a	b	a	-	a	a	a	a	b	a	a	a	b	a	a	a	-	a	a	a
*UGSF739	ChrVI	b	b	a	a	b	b	a	a	a	a	b	b	a	b	a	a	a	a	a	b	a	a	a	b	b	b	b	a	a	b	a	-	a	a	a	a	b	a	a	a	b	a	a	a	b	a	a	a
*UGSF740	ChrVI	b	b	a	a	b	b	a	a	a	a	b	b	a	b	a	a	a	a	a	b	a	a	a	b	b	b	b	a	a	b	a	-	a	a	a	a	b	a	a	a	b	a	a	a	b	a	a	a
*UGSF741	ChrVI	b	b	a	a	b	b	a	a	a	a	b	b	a	b	a	a	a	a	a	b	a	a	a	b	b	b	b	a	a	b	a	-	a	a	a	a	b	a	a	a	b	a	a	a	b	a	-	a
*UGSF742	ChrVI	b	b	a	a	b	b	a	a	a	a	b	b	a	b	a	a	a	a	a	b	a	a	a	b	b	b	b	a	a	b	a	-	a	a	a	a	b	a	a	a	b	a	a	a	b	a	a	a
*UGSF743	ChrVI	b	b	a	a	b	b	a	a	a	a	b	b	a	b	a	a	a	a	a	b	a	a	a	b	b	b	b	a	a	b	a	-	a	a	a	a	b	a	a	a	b	a	b	a	b	a	a	b
*UGSF744	ChrVI	b	b	a	a	b	b	a	a	a	a	b	b	a	b	a	a	a	a	a	b	a	a	a	b	b	b	b	a	a	b	a	-	a	a	a	a	b	a	a	a	b	a	b	a	b	a	-	b
*UGSF745	ChrVI	b	b	a	a	b	b	a	a	a	a	b	b	a	b	a	a	a	a	a	b	a	a	a	b	b	b	b	a	a	b	a	-	a	a	a	a	b	a	a	a	b	a	b	a	b	a	a	b
*UGSF746	ChrVI	b	b	a	a	b	a	a	a	a	a	b	b	a	b	a	a	a	a	a	b	a	a	a	b	b	b	b	a	a	b	a	-	a	a	a	a	b	a	a	a	b	a	b	a	b	a	a	b
*UGSF747	ChrVI	b	b	a	a	b	a	a	a	a	a	b	b	a	b	a	-	a	a	a	b	a	a	a	b	b	b	b	a	a	b	a	-	a	a	a	a	b	a	a	a	b	a	b	a	b	a	a	b
*UGSF748	ChrVI	b	b	a	a	b	a	a	a	a	a	b	b	a	b	a	a	a	a	a	b	a	a	a	b	b	b	b	a	a	b	a	b	a	a	a	a	b	a	a	a	b	a	b	a	b	a	a	b
*UGSF749	ChrVI	b	b	a	a	b	a	a	a	a	a	b	b	a	b	a	a	a	a	a	b	a	a	a	b	b	b	b	a	a	b	a	b	a	a	a	a	b	a	a	a	b	a	b	a	b	a	a	b
*UGSF750	ChrVI	b	b	a	a	-	a	a	a	a	a	b	b	a	-	a	a	a	a	a	b	a	a	a	b	b	b	b	a	a	b	a	b	a	a	a	a	b	a	a	a	b	a	b	a	b	a	a	b
*UGSF751	ChrVI	b	b	a	a	b	b	a	a	a	a	b	b	a	b	a	a	a	a	a	b	a	a	a	b	b	b	b	a	a	b	a	b	a	a	a	a	b	a	a	a	b	a	b	a	b	a	a	b
*UGSF752	ChrVI	b	b	a	a	b	b	a	a	a	a	b	b	-	b	a	a	a	a	a	b	a	a	a	b	b	b	b	a	a	b	a	b	a	a	a	a	b	a	a	a	b	a	b	a	b	a	a	b
*UGSF753	ChrVI	b	b	a	a	b	b	a	a	a	a	b	b	a	b	a	a	a	a	a	b	a	a	a	b	b	b	b	a	a	b	a	b	a	a	a	a	b	a	a	a	b	a	b	a	b	a	a	b
*UGSF754	ChrVI	b	b	a	a	-	b	a	a	a	a	-	b	a	-	a	a	a	a	a	b	a	a	a	b	b	b	b	a	a	-	a	b	a	a	a	a	b	a	a	a	b	a	b	a	-	a	a	b
*UGSF755	ChrVI	b	b	a	a	b	b	a	a	a	a	b	b	-	b	a	a	a	a	a	b	a	a	a	b	b	b	b	a	a	b	a	b	a	a	a	a	b	a	a	a	b	a	b	a	b	a	a	b
*UGSF756	ChrVI	b	b	a	a	b	b	a	a	a	a	b	b	a	b	a	a	a	a	a	b	a	a	a	b	b	b	b	a	a	b	a	b	a	a	a	a	b	a	a	a	b	a	b	a	b	a	a	b
*UGSF770	ChrVI	b	b	a	a	-	b	a	a	a	a	-	b	a	-	a	a	a	a	a	b	a	a	a	b	b	b	b	a	a	-	a	b	a	a	a	a	b	a	a	a	b	a	b	a	-	a	a	-
*UGSF769	ChrVI	-	-	a	a	-	-	a	a	a	a	-	-	a	-	a	a	a	a	a	-	a	a	a	-	-	-	-	a	a	b	a	-	a	a	a	a	-	a	a	a	b	a	-	a	-	a	a	-
*UGSF768	ChrVI	-	b	a	a	b	b	a	a	a	a	b	b	a	b	a	a	a	a	a	b	a	a	b	b	b	b	b	a	a	b	a	b	a	a	a	a	-	a	a	a	b	a	b	b	b	a	a	b
*UGSF767	ChrVI	b	b	a	a	b	b	b	a	a	a	b	b	a	b	a	a	a	a	a	b	b	a	b	b	b	b	b	a	a	b	a	b	a	a	a	a	b	a	a	a	b	b	b	b	b	a	a	b
*UGSF766	ChrVI	b	b	a	a	b	b	b	a	a	a	b	b	a	b	b	a	a	a	a	b	b	a	b	b	b	b	b	a	a	b	b	b	a	a	a	a	b	a	a	a	b	b	b	b	b	a	-	b
*UGSF765	ChrVI	b	b	a	a	b	b	b	a	a	a	b	b	a	b	b	a	a	a	a	b	b	b	b	b	b	b	b	a	a	b	b	b	a	a	a	a	b	a	a	a	b	b	b	b	b	a	b	b
*UGSF764	ChrVI	b	b	a	a	b	a	b	a	a	a	b	b	b	b	b	a	a	a	a	b	b	a	b	b	a	b	b	a	a	b	b	a	a	a	a	a	b	a	a	a	b	b	b	b	a	a	b	b
*UGSF763	ChrVI	a	-	-	-	b	b	b	-	-	a	b	b	a	b	b	-	a	-	-	b	b	-	a	b	b	b	b	-	-	b	b	b	-	a	a	-	b	-	a	-	b	b	b	b	-	-	-	b
*UGSF762	ChrVI	a	a	a	a	b	b	b	a	a	a	b	b	a	b	b	a	a	a	a	b	b	a	a	b	b	a	b	a	a	b	b	b	a	b	a	a	b	a	a	a	b	b	b	b	a	a	b	b
*UGSF761	ChrVI	a	a	a	a	-	b	b	a	a	a	-	b	a	-	b	a	a	a	a	b	b	a	a	b	b	a	a	a	a	b	b	b	b	b	a	a	b	a	a	a	b	b	b	b	a	a	b	b
*UGSF760	ChrVI	a	a	a	a	b	b	a	a	b	a	b	b	a	b	b	a	a	a	a	b	b	b	a	b	b	a	a	a	a	b	b	b	b	b	a	a	b	a	a	a	b	b	b	b	a	a	-	b
*UGSF759	ChrVI	a	a	a	a	b	b	a	a	b	a	b	b	a	b	b	a	a	a	a	b	b	b	a	b	b	a	a	a	a	b	b	b	b	b	a	b	b	a	a	a	b	b	b	b	a	a	b	b
*UGSF758	ChrVI	b	a	a	a	b	b	a	a	b	a	b	b	a	b	b	a	a	a	a	b	b	b	a	b	b	a	a	a	a	b	b	b	b	b	a	b	b	a	a	a	b	b	b	b	a	a	b	b
*UGSF757	ChrVI	b	a	a	a	b	b	a	a	b	a	b	b	a	b	b	a	-	a	a	b	b	b	a	b	b	a	a	a	a	b	b	b	b	b	a	b	b	-	a	a	b	b	b	b	-	a	b	b
*UGSF606	ChrVII	b	b	a	b	a	a	a	b	b	b	-	b	b	-	b	b	-	b	b	b	a	b	b	b	b	b	a	b	b	a	b	a	b	b	b	b	b	b	b	-	b	a	b	a	b	a	b	b
*UGSF607	ChrVII	a	b	a	b	-	a	a	b	b	b	b	b	a	b	b	b	-	b	b	b	a	b	b	b	b	b	a	b	b	-	b	a	b	a	b	b	b	b	b	b	b	-	b	a	b	a	b	b
*UGSF608	ChrVII	a	b	a	b	a	a	a	b	b	b	b	b	a	b	b	b	a	b	b	b	a	b	b	b	b	b	a	b	b	a	b	a	b	a	b	b	b	b	b	b	b	a	b	a	b	a	b	b
*UGSF609	ChrVII	a	-	a	-	a	a	a	-	b	b	b	b	a	-	-	-	a	b	b	b	a	b	b	b	b	-	a	b	-	a	b	a	b	a	b	b	b	-	b	-	b	a	b	a	-	a	-	-
*UGSF610	ChrVII	a	b	a	-	a	a	a	a	-	b	-	-	a	-	-	-	a	-	-	b	a	b	b	-	b	b	a	-	b	a	b	a	b	a	-	-	-	-	b	-	-	a	b	a	-	a	b	-
*UGSF611	ChrVII	a	b	a	b	a	a	a	a	b	b	b	b	a	b	b	b	a	b	b	b	a	b	b	b	b	b	b	b	b	a	b	a	b	a	b	b	b	b	b	b	b	a	b	a	b	a	b	b
*UGSF612	ChrVII	a	b	a	b	a	a	a	a	a	b	b	b	a	b	b	b	a	b	b	b	a	b	b	b	b	b	b	b	b	a	b	a	b	a	b	b	b	b	b	b	b	a	b	a	b	a	b	b
*UGSF613	ChrVII	a	b	a	b	a	a	a	a	a	b	b	b	a	b	b	b	a	b	b	b	a	b	b	b	b	b	b	b	b	a	b	a	b	a	b	b	b	b	b	b	b	a	b	a	b	a	b	b
*UGSF614	ChrVII	a	b	a	b	-	a	a	a	a	b	b	b	a	b	b	b	-	b	b	b	a	b	b	b	b	b	b	b	b	-	b	a	b	a	b	b	b	b	b	b	b	-	b	a	b	a	b	b
*UGSF615	ChrVII	a	b	a	b	a	a	a	a	a	b	b	b	a	b	b	b	a	b	b	b	a	b	b	b	b	b	b	b	b	a	b	a	b	a	b	b	b	b	b	b	b	a	b	a	b	a	b	b
*UGSF616	ChrVII	a	b	a	b	a	a	a	a	a	b	b	b	a	b	b	b	a	b	b	b	a	b	b	b	b	b	b	b	b	a	b	a	b	a	b	b	b	b	b	b	b	a	b	a	b	a	b	b
*UGSF617	ChrVII	a	b	a	-	a	a	a	a	b	b	b	b	a	-	-	b	a	b	b	b	a	b	b	b	b	b	b	-	b	a	a	a	b	a	b	b	b	b	b	b	b	a	b	a	b	a	b	b
*UGSF618	ChrVII	a	a	a	b	a	a	a	a	b	b	b	b	a	b	b	b	a	b	b	b	a	b	b	b	b	b	b	b	b	a	b	a	b	a	b	b	b	b	b	b	b	a	b	a	b	a	b	b
*UGSF619	ChrVII	a	a	a	b	a	a	a	a	b	b	b	b	a	b	b	b	a	b	b	b	a	b	b	b	b	b	b	b	b	a	b	a	b	a	b	b	b	b	b	b	b	a	b	a	b	a	b	b
*UGSF620	ChrVII	a	a	a	b	a	a	a	a	b	b	b	b	a	b	b	b	a	b	b	b	a	b	b	b	b	b	b	b	b	a	b	a	b	a	b	b	b	b	b	b	b	a	b	a	b	a	b	b
*UGSF621	ChrVII	a	a	a	b	a	a	a	a	b	b	b	b	a	b	b	b	a	b	b	b	a	b	b	b	b	b	b	b	b	a	b	a	b	a	b	b	b	b	b	b	b	a	b	a	b	a	b	b
*UGSF622	ChrVII	a	a	a	b	a	a	a	a	b	b	b	b	a	b	b	b	a	a	b	a	a	b	b	b	b	b	b	b	b	a	b	a	b	a	b	b	b	b	b	b	b	a	b	a	b	a	b	b
*UGSF623	ChrVII	a	a	a	b	a	a	a	a	b	a	b	b	a	b	b	b	a	a	b	a	a	b	b	b	b	b	b	b	b	a	b	a	b	a	b	b	b	b	b	b	b	a	b	a	b	a	b	b
*UGSF624	ChrVII	a	a	a	-	a	a	a	a	b	a	-	-	a	-	-	-	-	a	b	a	a	b	b	b	b	b	b	a	b	a	b	b	b	a	b	b	b	-	b	-	b	a	b	a	-	a	b	-
*UGSF625	ChrVII	a	a	a	b	a	a	a	a	b	a	b	b	a	b	b	b	b	a	b	a	a	b	b	b	b	b	b	a	b	a	b	b	b	a	b	b	b	b	b	b	b	a	b	a	b	a	b	b
*UGSF626	ChrVII	a	a	b	b	a	a	a	a	b	a	b	b	a	b	b	b	b	a	b	a	a	b	b	a	b	b	b	a	b	a	b	b	b	a	b	b	b	b	b	b	b	a	b	a	b	a	-	b
*UGSF627	ChrVII	a	a	b	b	-	a	a	a	b	b	-	b	a	b	b	b	b	-	b	a	a	b	b	a	b	b	b	-	b	-	b	b	b	a	b	-	b	b	b	-	-	-	b	a	b	a	b	b
*UGSF628	ChrVII	a	a	b	b	a	a	a	a	b	b	a	b	a	b	b	b	b	a	b	b	a	b	b	a	b	b	b	a	b	a	b	b	b	a	b	a	b	b	b	a	a	a	b	a	b	a	b	b
*UGSF629	ChrVII	a	a	b	b	a	a	a	a	b	b	a	b	a	b	b	b	b	a	a	b	a	b	b	a	b	b	b	a	b	a	b	b	b	a	b	a	b	b	b	a	a	a	b	a	b	a	b	b
*UGSF630	ChrVII	a	a	b	b	a	a	a	a	b	b	a	b	a	b	b	b	b	a	a	b	a	b	b	a	b	b	b	a	b	a	b	b	b	a	b	a	b	b	b	a	a	a	b	a	b	a	-	b
*UGSF631	ChrVII	a	a	b	b	a	a	a	a	b	b	a	b	a	b	b	b	b	a	a	b	a	b	b	a	b	b	b	a	b	a	b	b	b	a	b	a	b	b	b	a	a	a	b	a	b	a	b	b
*UGSF632	ChrVII	a	a	b	b	a	a	a	a	b	b	a	b	a	b	b	b	b	b	a	b	a	b	b	a	b	b	b	a	b	a	a	b	b	a	b	a	b	b	b	a	a	a	b	a	b	a	b	b
*UGSF633	ChrVII	a	a	b	b	-	a	a	a	b	b	-	b	b	b	b	b	-	b	a	b	a	b	b	a	b	b	b	-	b	a	a	b	b	a	b	-	b	b	b	-	a	-	b	a	b	a	b	b
*UGSF634	ChrVII	a	a	b	b	a	a	a	a	b	b	a	b	b	b	b	b	a	b	a	b	a	b	b	a	b	b	b	a	b	b	a	b	a	a	b	a	b	b	b	a	a	a	b	a	b	a	b	b
*UGSF635	ChrVII	a	a	b	b	-	a	a	a	b	b	-	b	b	b	b	b	-	b	a	b	a	b	b	a	b	b	b	-	b	-	a	b	a	a	b	-	b	b	b	-	-	a	b	a	b	b	b	b
*UGSF636	ChrVII	a	a	b	b	a	a	a	a	b	b	a	b	b	b	b	b	a	b	a	b	a	b	b	a	b	b	b	a	b	a	a	b	a	a	b	a	b	b	b	a	a	a	b	a	b	b	b	b
*UGSF637	ChrVII	a	a	b	b	a	a	a	a	b	b	a	b	b	b	b	b	a	b	a	b	a	b	b	a	b	b	b	a	b	a	a	b	a	a	b	a	b	b	b	a	a	a	b	a	b	b	b	b
*UGSF638	ChrVII	a	a	b	b	a	a	a	a	b	b	a	b	b	b	b	b	a	b	a	b	a	b	b	a	b	b	b	a	b	a	a	b	a	a	b	a	b	b	b	a	a	a	b	a	b	b	-	b
*UGSF639	ChrVII	a	a	-	-	a	a	a	a	b	b	a	-	-	-	-	-	a	-	a	b	a	b	b	a	b	b	b	a	b	a	a	b	a	a	-	a	-	-	b	a	a	a	b	a	-	b	-	-
*UGSF640	ChrVII	a	a	b	b	a	a	a	a	b	b	a	b	b	b	b	b	a	b	a	a	a	b	b	a	b	b	b	a	b	a	a	b	a	a	b	a	b	b	b	a	a	a	b	a	b	b	b	b
*UGSF641	ChrVII	a	a	b	b	a	a	a	a	b	b	a	b	b	b	b	b	a	b	a	a	a	b	b	a	b	b	b	a	b	a	a	b	a	a	b	a	b	b	b	a	a	a	b	a	b	b	a	b
*UGSF642	ChrVII	a	a	b	b	a	a	a	a	b	b	a	b	b	b	b	b	a	b	a	a	a	b	b	a	b	b	b	a	b	a	a	b	a	a	b	a	b	b	b	a	a	a	b	a	b	b	-	b
*UGSF643	ChrVII	a	a	b	b	-	a	a	a	b	b	-	b	b	b	b	b	-	b	a	a	a	b	b	a	b	b	b	a	b	a	a	b	a	a	b	a	b	b	b	a	a	a	b	a	b	b	a	b
*UGSF644	ChrVII	a	a	b	b	a	a	a	a	b	b	a	b	b	b	b	b	a	b	a	a	a	b	b	a	b	b	b	a	b	a	a	b	a	a	b	a	a	b	b	a	a	a	b	a	b	b	a	b
*UGSF645	ChrVII	a	a	b	b	a	a	b	a	b	b	a	b	b	b	b	b	a	b	a	a	a	b	b	a	b	b	b	a	b	a	a	b	a	a	b	a	a	b	b	a	a	a	b	a	b	b	a	b
*UGSF646	ChrVII	a	a	b	b	a	a	b	a	b	b	a	b	b	b	b	b	a	b	a	a	a	b	b	a	b	b	b	a	b	a	a	b	a	a	b	a	a	b	b	a	a	a	b	a	b	b	-	b
*UGSF647	ChrVII	a	a	b	b	-	a	b	-	b	b	-	b	b	b	b	b	-	b	-	b	a	b	b	a	b	b	b	-	b	-	a	b	a	a	b	-	-	b	b	-	-	-	b	a	b	b	-	b
*UGSF648	ChrVII	a	a	b	b	a	a	b	a	b	b	a	b	b	b	b	b	a	b	a	b	a	b	b	a	b	b	b	a	b	a	a	b	a	a	b	a	a	b	b	a	a	a	b	a	b	b	a	b
*UGSF650	ChrVII	a	a	b	b	a	a	b	a	a	b	b	b	b	a	b	b	a	b	a	b	a	b	b	a	b	b	b	a	b	a	a	b	a	a	b	a	a	b	b	a	a	a	b	a	b	b	a	b
*UGSF651	ChrVII	a	a	a	b	a	a	b	a	a	b	b	b	b	a	b	b	a	b	a	b	a	b	b	a	b	b	b	a	b	a	a	b	a	a	b	a	a	b	b	a	a	a	b	a	b	b	-	b
*UGSF652	ChrVII	a	a	a	-	a	a	b	a	a	b	-	b	b	a	-	-	a	b	a	b	a	b	b	a	b	b	b	a	b	a	a	b	a	a	b	a	a	-	b	a	a	a	b	a	-	b	a	b
*UGSF653	ChrVII	a	a	a	b	a	a	b	a	a	b	b	b	b	a	b	b	a	b	a	b	a	b	b	a	b	b	b	a	b	a	a	b	a	a	b	a	a	b	b	a	a	a	b	a	b	b	a	b
*UGSF654	ChrVII	a	a	a	b	a	a	b	a	a	a	b	a	b	a	b	b	a	b	a	a	a	b	b	a	b	b	b	a	b	a	a	b	a	a	b	a	a	b	b	a	a	a	b	a	b	b	a	b
*UGSF655	ChrVII	a	a	a	b	a	a	b	a	a	a	b	a	b	a	b	b	a	b	a	a	a	b	b	a	b	b	b	a	b	a	a	b	a	a	b	a	a	b	b	a	a	a	b	a	b	b	a	b
*UGSF656	ChrVII	a	a	a	b	-	a	b	a	a	a	b	a	b	a	b	b	-	b	a	a	a	b	b	a	b	b	b	a	b	a	a	b	a	a	b	a	a	b	b	a	a	a	b	a	b	b	a	b
*UGSF657	ChrVII	a	a	a	b	a	a	b	a	a	a	b	a	b	a	b	b	a	b	a	a	a	b	b	a	b	b	b	a	b	a	a	b	a	a	b	a	a	b	b	a	a	a	b	a	b	b	a	b
*UGSF658	ChrVII	a	a	a	b	a	a	b	a	a	a	a	a	-	a	b	b	a	b	a	a	a	b	a	a	b	b	b	a	b	b	b	b	a	a	b	a	a	b	b	a	a	a	b	a	b	b	a	b
*UGSF659	ChrVII	a	a	a	b	a	a	b	a	a	a	a	a	b	a	b	b	a	b	a	a	a	b	a	a	b	b	b	a	b	b	b	b	a	a	b	a	a	b	b	a	a	a	b	a	b	b	a	b
*UGSF660	ChrVII	a	a	a	-	a	a	-	a	a	a	a	a	-	a	-	-	a	-	a	a	a	-	a	a	-	-	b	a	b	-	-	b	a	a	-	a	a	a	-	a	a	a	b	a	-	-	a	-
*UGSF661	ChrVII	a	a	b	b	a	a	b	a	a	a	a	a	b	a	b	b	a	b	a	a	a	b	a	a	b	b	b	a	b	b	b	b	a	a	b	a	a	a	b	a	a	a	b	a	b	b	a	b
*UGSF662	ChrVII	a	a	b	b	a	a	b	a	a	a	a	a	b	a	b	b	a	b	a	a	a	b	a	a	b	a	b	a	b	b	b	b	a	a	b	a	a	a	b	a	a	a	b	a	b	b	a	b
*UGSF663	ChrVII	a	a	b	a	a	a	b	a	a	a	a	a	b	a	b	b	a	b	a	a	a	a	a	a	b	a	b	a	-	a	b	b	a	a	a	a	a	a	a	a	a	a	b	a	b	b	a	b
*UGSF664	ChrVII	a	a	b	a	-	a	b	a	a	a	a	a	b	a	b	b	-	b	a	a	a	a	a	a	b	a	b	a	b	a	a	b	a	a	a	a	a	a	a	a	a	a	b	a	b	b	a	b
*UGSF665	ChrVII	a	a	b	a	a	a	b	a	a	a	a	a	b	a	b	b	a	b	a	a	a	a	a	a	b	a	b	a	b	a	a	b	a	a	a	a	a	a	a	a	a	a	b	a	b	b	a	b
*UGSF666	ChrVII	a	a	b	a	a	a	b	a	a	a	a	a	a	a	a	a	a	a	a	a	a	a	a	a	a	a	b	a	b	a	a	b	a	a	a	a	a	a	a	a	a	a	b	a	b	b	a	b
*UGSF667	ChrVII	a	a	b	b	a	a	b	a	a	a	a	a	a	a	a	a	a	a	a	a	a	a	a	a	a	a	b	a	b	a	a	b	a	a	a	a	a	a	a	a	a	a	b	a	b	b	-	b
*UGSF668	ChrVII	a	a	a	b	-	a	b	a	a	a	-	a	a	-	-	-	-	a	a	a	a	a	a	a	a	a	b	a	b	a	a	b	a	a	a	a	a	-	a	-	a	a	b	a	b	b	a	b
*UGSF779	ChrVII	a	a	a	b	-	a	b	a	a	a	a	a	a	a	a	a	a	a	a	a	a	a	a	a	a	a	b	a	b	a	a	b	a	a	a	a	a	a	a	a	a	a	b	a	b	b	a	b
*UGSF778	ChrVII	a	b	a	b	a	a	b	a	a	a	a	a	a	a	a	a	a	a	a	a	a	a	a	a	a	a	b	a	b	a	a	b	a	a	a	a	a	a	a	a	a	a	b	a	a	a	-	b
*UGSF777	ChrVII	a	b	a	b	a	a	b	a	a	a	a	a	a	a	b	a	a	a	a	a	a	a	a	a	a	a	b	a	b	a	b	b	a	a	a	a	a	a	a	a	a	a	b	a	a	a	a	b
*UGSF776	ChrVII	a	b	a	b	-	a	b	a	a	a	-	a	a	-	b	-	-	a	b	a	a	a	a	a	a	b	b	-	b	a	b	a	a	b	a	-	a	-	a	-	b	a	b	a	b	a	a	b
*UGSF775	ChrVII	a	b	a	a	a	a	b	b	a	a	a	a	a	a	b	a	a	a	b	a	a	a	a	a	a	b	b	a	b	a	b	a	a	b	b	a	a	a	b	a	b	a	b	a	b	a	a	b
*UGSF774	ChrVII	b	b	a	a	b	b	b	b	a	a	b	a	a	a	b	b	a	a	b	a	a	a	a	a	a	b	a	a	b	a	b	a	a	b	b	b	a	a	b	a	a	b	b	a	b	a	a	b
*UGSF773	ChrVII	b	b	a	a	b	b	b	b	a	a	b	a	a	a	b	b	a	a	b	a	a	a	a	a	a	b	a	a	b	a	b	a	a	b	b	b	a	a	b	a	a	b	b	a	b	a	a	b
*UGSF504	ChrVIII	a	a	a	a	b	b	a	b	a	b	a	a	a	a	a	b	a	a	b	b	b	b	a	b	a	b	a	a	a	b	b	a	b	a	a	a	b	a	a	a	a	b	a	b	a	b	a	a
*UGSF505	ChrVIII	a	a	a	a	b	b	a	b	a	b	a	a	b	a	a	b	a	a	b	b	b	b	a	b	a	b	a	a	a	b	b	a	b	a	a	a	b	a	a	a	a	b	a	b	a	b	b	a
*UGSF506	ChrVIII	a	a	a	a	a	a	a	b	a	b	a	a	b	a	a	b	a	b	a	b	b	b	a	b	a	b	a	a	b	a	a	a	b	a	a	a	b	a	a	a	a	b	a	b	a	b	b	a
*UGSF507	ChrVIII	a	a	a	a	a	a	a	b	a	b	a	a	b	a	a	b	a	b	a	b	b	b	a	b	a	b	a	b	a	a	a	a	b	a	a	a	b	a	a	a	a	b	a	b	a	b	b	a
*UGSF508	ChrVIII	a	a	a	a	a	a	b	b	a	b	a	a	b	a	a	a	a	b	a	b	b	b	a	b	a	b	a	b	a	a	a	a	a	a	a	b	b	a	a	b	a	b	a	b	a	b	b	a
*UGSF509	ChrVIII	b	a	a	-	-	a	b	b	a	b	a	a	b	b	b	a	b	b	b	b	b	b	a	b	a	b	a	b	a	a	a	b	a	a	a	a	b	-	a	b	a	a	a	b	-	b	b	a
*UGSF510	ChrVIII	b	a	a	a	a	a	b	b	a	a	a	a	b	a	b	a	b	b	b	b	b	b	a	b	a	b	a	b	a	a	a	b	b	a	a	a	b	-	a	b	a	a	a	b	b	a	b	a
*UGSF511	ChrVIII	-	a	a	a	a	a	b	b	a	a	a	a	-	a	b	a	b	b	b	b	b	b	a	b	a	b	a	b	a	a	a	b	b	a	a	a	b	a	a	b	a	a	a	b	b	a	b	a
*UGSF512	ChrVIII	b	a	a	a	a	a	b	b	a	a	a	a	b	a	b	a	b	b	b	b	b	b	a	b	a	b	a	b	a	a	a	b	b	a	a	a	b	a	a	b	a	a	a	b	b	a	b	a
*UGSF513	ChrVIII	b	a	a	-	-	a	b	b	a	a	-	a	-	-	b	a	b	b	b	b	b	b	a	b	a	b	a	b	a	a	a	b	b	a	a	a	b	a	a	b	-	a	a	b	b	-	b	a
*UGSF514	ChrVIII	b	a	a	a	a	a	b	b	a	a	a	a	b	a	b	a	b	b	b	b	b	b	a	b	a	b	a	b	a	b	a	b	b	a	a	a	b	a	a	b	a	a	a	b	b	a	b	a
*UGSF515	ChrVIII	b	a	a	a	a	a	b	b	a	a	a	a	b	a	b	a	b	b	b	b	b	b	a	b	a	b	a	b	a	b	a	b	b	a	a	a	b	a	a	b	a	a	a	b	b	a	-	a
*UGSF516	ChrVIII	b	a	a	-	-	a	b	b	a	a	-	a	b	-	b	-	b	b	b	b	b	b	a	b	a	b	a	b	a	b	a	b	b	a	a	a	b	-	a	b	a	a	a	b	b	a	b	a
*UGSF517	ChrVIII	b	a	a	a	a	a	b	b	a	a	a	a	b	a	b	a	b	b	b	b	b	b	a	b	a	b	a	b	b	b	a	b	b	a	a	a	b	a	a	b	a	a	a	b	b	a	b	a
*UGSF518	ChrVIII	b	a	a	a	a	a	b	b	a	a	a	a	b	a	b	a	b	b	b	b	b	b	a	b	a	b	a	b	b	b	a	b	b	a	a	a	b	a	a	b	a	a	a	b	b	a	b	a
*UGSF519	ChrVIII	b	a	a	a	a	a	b	b	a	a	a	a	b	a	b	a	b	-	-	b	b	b	a	b	a	b	a	b	b	b	a	b	b	a	a	a	b	b	a	a	a	a	a	a	b	a	b	a
*UGSF520	ChrVIII	b	a	a	a	a	a	b	b	a	a	a	a	b	a	b	a	b	b	b	b	b	b	a	b	a	b	a	b	b	b	a	b	b	a	a	a	b	b	a	a	a	a	a	a	b	a	b	a
*UGSF521	ChrVIII	b	a	a	a	a	a	b	b	a	a	a	a	b	a	b	a	b	b	b	b	b	b	a	b	a	b	a	b	b	b	a	b	b	a	a	a	b	b	a	a	a	a	a	a	b	a	-	a
*UGSF522	ChrVIII	b	a	a	a	a	a	b	b	a	a	a	a	b	a	-	a	-	b	b	a	b	b	a	b	a	b	a	a	b	-	a	b	b	a	a	a	b	-	a	a	a	a	a	a	-	a	b	a
*UGSF523	ChrVIII	b	a	a	a	a	a	b	b	a	a	a	a	b	a	b	a	a	b	-	a	b	b	a	b	a	b	a	a	b	b	a	b	b	a	a	a	a	b	a	a	a	a	a	a	b	a	b	a
*UGSF524	ChrVIII	b	a	a	a	-	a	b	b	a	a	-	a	b	a	b	a	-	b	b	a	b	b	a	b	a	b	a	a	b	b	a	b	b	a	a	a	a	b	a	a	a	a	a	a	b	a	b	a
*UGSF525	ChrVIII	b	a	a	a	a	a	b	b	a	a	a	a	b	a	b	a	a	b	b	a	b	b	a	b	a	b	a	a	b	b	a	b	b	a	a	a	a	b	a	a	a	a	a	a	b	a	b	a
*UGSF526	ChrVIII	b	-	a	-	a	a	b	b	a	a	a	a	b	-	b	a	a	b	b	a	b	b	a	b	a	b	a	a	b	b	a	b	b	a	a	a	a	b	a	a	a	a	a	-	b	a	b	-
*UGSF527	ChrVIII	b	a	a	a	a	a	b	b	a	a	a	a	b	a	b	a	a	b	b	a	b	b	a	b	a	b	a	a	b	b	a	b	b	a	a	a	a	b	a	a	a	b	a	a	b	a	b	a
*UGSF528	ChrVIII	b	a	a	a	a	a	b	b	a	a	a	a	b	a	b	a	a	b	b	a	b	b	a	b	a	b	a	a	b	b	a	b	b	a	a	a	a	b	a	a	a	b	a	a	-	a	b	a
*UGSF529	ChrVIII	b	a	a	a	a	a	b	b	a	a	a	a	b	a	b	a	a	b	b	a	b	b	a	b	a	b	a	a	b	b	a	b	b	a	a	a	a	b	a	a	a	b	a	a	b	a	b	a
*UGSF530	ChrVIII	b	-	-	-	-	-	b	b	-	-	-	-	b	-	b	-	-	b	b	-	b	b	-	b	-	b	-	-	b	b	-	b	b	-	-	-	-	b	-	-	-	b	-	-	b	-	b	-
*UGSF531	ChrVIII	b	a	a	-	-	a	b	b	a	-	-	-	b	-	b	-	-	b	b	a	b	b	a	b	a	b	a	-	b	b	a	b	b	a	-	-	a	b	a	-	-	b	a	a	b	a	b	-
*UGSF532	ChrVIII	b	a	a	a	a	a	b	b	a	a	a	a	b	a	b	a	a	b	b	a	b	b	a	b	a	b	a	a	b	b	a	b	b	a	a	a	a	b	a	a	a	b	a	a	b	a	b	a
*UGSF533	ChrVIII	b	-	-	-	-	-	b	b	-	-	-	-	b	-	b	-	-	b	b	-	b	b	-	b	-	b	-	-	b	b	-	b	b	-	-	-	-	b	-	-	-	b	-	-	b	-	b	-
*UGSF534	ChrVIII	b	a	a	a	a	a	b	b	a	a	a	a	b	a	b	a	a	b	b	a	b	b	a	b	a	b	a	a	b	b	a	b	b	a	a	a	a	b	a	a	a	b	a	a	b	a	-	a
*UGSF535	ChrVIII	b	-	-	-	-	a	b	b	-	-	a	a	b	-	b	-	-	b	b	-	b	b	-	b	-	b	-	-	b	b	a	b	b	a	a	a	-	b	-	-	-	b	a	a	b	a	b	-
*UGSF536	ChrVIII	b	a	a	a	a	a	b	b	a	a	a	a	b	a	b	a	a	b	b	a	b	b	a	b	a	b	a	a	b	b	a	b	b	a	a	b	a	b	a	a	a	b	a	a	b	a	b	a
*UGSF537	ChrVIII	b	a	a	a	a	a	b	b	a	a	a	a	b	a	b	a	a	b	b	a	b	b	a	b	a	b	a	a	b	b	a	b	b	a	a	b	a	b	a	a	a	b	a	a	b	a	b	a
*UGSF538	ChrVIII	b	a	a	a	a	a	b	b	a	a	a	a	b	a	b	a	a	b	b	a	b	b	a	b	a	b	a	a	b	b	a	b	b	a	a	b	a	b	a	a	a	b	a	a	b	a	b	a
*UGSF539	ChrVIII	b	a	a	a	a	a	b	b	a	a	a	a	b	a	b	a	a	b	b	a	b	b	a	b	a	b	a	a	b	b	a	b	b	a	a	b	a	b	a	a	a	b	a	a	b	a	b	a
*UGSF540	ChrVIII	b	a	a	a	a	a	b	b	a	a	a	a	b	a	b	a	a	b	b	a	b	b	a	b	a	b	a	a	b	b	a	b	b	a	a	b	a	b	a	a	a	b	a	a	b	a	b	a
*UGSF541	ChrVIII	b	a	a	a	a	a	b	b	a	a	a	a	b	a	b	a	a	b	b	a	b	b	a	b	a	b	a	a	b	b	a	b	b	a	a	b	a	b	a	a	a	b	a	a	b	a	b	a
*UGSF542	ChrVIII	b	a	a	a	a	a	b	b	a	a	a	a	b	a	-	a	a	-	-	a	b	b	a	b	a	b	a	a	b	-	a	b	b	a	a	-	a	-	a	a	a	-	a	a	-	a	b	a
*UGSF543	ChrVIII	b	a	a	a	a	a	b	b	a	a	a	a	b	a	b	a	a	b	b	a	b	b	a	b	a	b	a	a	b	b	a	b	b	a	a	b	a	b	a	a	a	b	a	a	b	a	b	a
*UGSF544	ChrVIII	b	a	a	a	a	a	b	b	a	a	a	a	b	a	b	a	-	b	b	a	b	b	a	b	a	b	a	a	b	b	a	b	b	a	a	b	a	b	a	-	a	b	a	a	b	a	b	a
*UGSF545	ChrVIII	b	a	a	a	a	a	b	b	a	a	a	a	b	a	b	a	-	b	b	a	b	b	a	b	a	b	a	-	b	b	a	b	b	a	a	b	a	b	a	a	a	b	a	a	b	a	b	a
*UGSF546	ChrVIII	b	a	a	a	a	a	b	b	a	a	a	a	b	a	b	a	a	b	b	a	b	b	a	b	a	b	a	a	b	b	a	b	b	a	a	b	a	b	a	a	a	b	a	a	b	a	b	a
*UGSF547	ChrVIII	b	a	a	a	a	a	b	b	a	a	a	a	b	a	b	a	a	b	b	a	b	b	a	b	a	b	a	a	b	b	a	b	b	a	a	b	a	b	a	a	a	b	a	a	b	a	b	a
*UGSF548	ChrVIII	b	a	a	-	-	a	b	b	-	-	-	-	b	-	b	-	-	b	b	a	b	b	a	b	a	b	a	-	b	b	a	b	b	a	-	b	a	b	a	-	-	b	a	a	b	a	b	-
*UGSF549	ChrVIII	b	a	a	a	a	a	b	b	a	a	a	a	b	a	b	a	a	b	b	a	b	b	a	b	a	b	a	a	b	b	a	b	b	a	a	b	a	b	a	a	a	b	a	a	b	a	b	a
*UGSF550	ChrVIII	b	a	a	a	a	a	b	-	a	a	a	a	b	a	-	a	a	b	-	a	b	b	a	-	a	-	a	a	-	b	a	-	b	a	a	b	a	b	a	a	a	b	a	a	-	a	-	a
*UGSF551	ChrVIII	b	a	a	a	a	a	b	b	a	a	a	a	b	a	b	a	a	b	b	a	b	b	a	b	a	b	a	a	b	b	a	b	b	a	a	b	a	b	a	a	a	b	a	a	b	a	b	a
*UGSF552	ChrVIII	b	a	a	a	a	a	b	b	a	a	a	a	b	a	b	a	a	b	b	a	b	b	a	b	a	b	a	a	b	b	a	b	b	a	a	b	a	b	a	a	a	b	a	a	b	a	b	a
*UGSF553	ChrVIII	b	a	a	a	a	a	b	b	a	a	a	a	b	a	b	a	a	b	b	a	b	b	a	b	a	b	a	a	b	b	a	b	b	a	a	b	a	b	a	a	a	b	a	a	b	a	b	a
*UGSF558	ChrVIII	b	a	a	a	a	a	b	b	a	a	a	a	b	a	-	a	a	b	b	a	b	b	a	b	a	b	a	a	b	b	a	b	b	a	a	b	a	b	a	a	a	b	a	a	-	a	b	a
*UGSF559	ChrVIII	b	a	a	a	a	a	b	b	a	a	a	a	b	a	b	a	a	b	b	a	b	b	a	b	a	b	a	a	b	b	a	b	b	a	a	b	a	b	a	a	a	b	a	a	b	a	b	a
*UGSF560	ChrVIII	b	a	a	a	a	a	b	b	a	a	a	a	b	a	b	a	a	b	b	a	b	b	a	b	a	b	a	a	b	b	a	b	b	a	a	b	a	b	a	a	a	b	a	a	b	a	b	a
*UGSF561	ChrVIII	b	a	a	a	a	a	b	b	a	a	a	a	b	a	b	a	a	b	b	a	b	b	a	b	a	b	a	a	b	b	a	b	b	a	a	b	a	b	a	a	a	b	a	a	b	a	b	a
*UGSF557	ChrVIII	b	a	a	a	a	a	b	b	a	a	a	a	b	a	b	a	a	b	b	a	b	b	a	b	a	b	a	a	b	b	a	b	b	a	a	b	a	b	a	a	a	b	a	a	b	a	b	a
*UGSF554	ChrVIII	b	a	a	a	a	a	b	b	a	a	a	a	b	a	b	a	a	b	b	a	b	b	a	b	a	b	a	a	b	b	a	b	b	a	a	b	a	b	a	a	a	b	a	a	b	a	b	a
*UGSF556	ChrVIII	b	a	a	a	a	a	b	b	a	a	a	a	b	a	-	a	a	b	b	a	b	b	a	b	a	b	a	a	b	b	a	b	b	a	a	b	a	b	a	a	a	b	a	a	b	a	b	a
*UGSF562	ChrVIII	b	a	a	a	a	a	b	b	a	a	a	a	b	a	b	a	a	b	b	a	b	b	a	b	a	b	a	a	b	b	a	b	b	a	a	b	a	b	a	a	a	b	a	a	b	a	b	a
*UGSF563	ChrVIII	-	a	a	a	a	a	b	b	a	a	a	a	-	a	b	a	a	b	b	a	b	b	a	b	b	b	a	a	b	a	a	b	b	a	a	b	a	a	a	a	a	b	a	a	b	a	b	a
*UGSF564	ChrVIII	b	a	a	a	a	a	b	b	a	a	a	a	b	a	b	a	a	b	b	a	b	b	a	b	b	b	a	a	b	a	a	b	b	a	a	b	a	a	a	a	a	b	a	a	b	a	b	a
*UGSF565	ChrVIII	b	a	a	a	a	a	b	b	b	a	a	a	b	a	b	a	a	b	b	a	b	b	a	b	b	b	a	a	b	a	a	b	b	a	a	b	a	a	a	a	a	b	a	a	b	a	b	a
*UGSF566	ChrVIII	b	a	a	a	a	a	b	b	b	a	a	b	b	a	b	a	a	b	b	a	b	b	a	b	b	b	a	a	b	a	a	b	b	a	a	a	a	a	a	b	a	b	a	b	b	a	b	a
*UGSF567	ChrVIII	b	a	a	a	a	a	b	b	b	a	a	b	b	a	b	a	a	b	b	a	b	b	a	b	b	b	a	a	b	a	a	b	b	a	a	a	a	a	a	b	a	b	a	b	b	a	b	a
*UGSF568	ChrVIII	b	-	a	a	a	a	b	b	b	a	a	b	b	a	b	a	a	b	b	a	b	b	a	b	b	b	a	a	b	a	a	b	b	a	a	a	a	-	a	b	a	b	-	b	b	a	b	a
*UGSF569	ChrVIII	b	a	a	a	a	a	b	b	b	a	a	b	b	a	b	a	a	b	b	a	b	b	a	b	b	b	a	a	b	a	a	b	b	a	a	a	a	a	a	b	a	b	a	b	b	a	b	a
*UGSF570	ChrVIII	b	a	a	a	a	a	b	b	b	a	a	b	b	a	b	a	a	a	b	a	b	b	a	b	b	b	a	a	b	a	a	b	b	a	a	a	a	a	a	b	a	b	a	b	b	a	b	a
*UGSF571	ChrVIII	b	-	a	a	a	a	b	b	b	a	a	b	b	-	b	a	a	a	b	a	b	b	a	b	b	b	a	a	b	a	a	b	b	a	a	a	a	a	a	b	a	b	-	b	b	a	b	-
*UGSF572	ChrVIII	b	a	a	a	a	a	b	b	b	a	a	b	b	a	-	a	a	a	b	a	b	b	a	b	b	b	a	a	b	a	a	b	b	a	a	a	a	a	a	-	a	b	a	b	-	a	b	a
*UGSF573	ChrVIII	b	b	a	a	a	a	b	b	a	a	a	b	b	b	b	a	a	a	b	a	b	b	a	b	b	b	a	a	b	a	a	b	b	a	a	a	a	a	a	b	a	b	a	b	b	a	b	a
*UGSF574	ChrVIII	b	b	a	b	-	a	b	b	a	a	a	b	b	b	b	-	-	a	b	a	b	b	a	b	b	b	a	a	b	a	a	b	b	a	a	a	a	a	a	b	a	b	a	b	b	b	b	a
*UGSF575	ChrVIII	b	b	a	b	a	b	b	b	a	a	a	-	b	b	b	a	a	a	b	a	b	b	a	b	b	b	a	b	b	a	a	b	b	a	a	a	a	a	a	b	a	b	a	b	b	b	b	a
*UGSF576	ChrVIII	b	b	a	b	a	b	b	b	a	a	a	-	b	b	b	a	a	a	b	a	b	b	a	b	b	b	a	b	b	a	a	b	b	a	a	a	a	a	a	b	a	b	a	b	b	b	-	a
*UGSF577	ChrVIII	b	b	-	b	-	b	b	b	-	-	-	-	b	b	-	-	-	-	b	a	b	b	-	b	b	b	-	b	b	-	-	a	b	a	-	-	-	-	-	b	-	b	a	b	-	b	b	-
*UGSF578	ChrVIII	b	b	a	b	a	b	b	b	a	a	a	-	b	b	a	a	a	a	b	a	b	b	a	b	b	b	a	b	b	a	a	a	b	a	a	a	a	a	a	b	a	b	a	b	a	b	b	a
*UGSF579	ChrVIII	b	b	a	b	a	b	b	b	a	a	a	-	b	b	a	a	a	a	b	a	b	b	a	b	b	b	a	b	b	a	a	a	b	a	a	a	a	a	a	b	a	b	a	b	a	b	a	a
*UGSF580	ChrVIII	b	b	-	b	-	b	b	b	-	-	-	b	b	b	-	-	-	-	b	-	b	b	-	b	b	b	-	b	b	-	-	-	b	-	-	b	-	b	-	b	-	b	-	b	-	b	-	-
*UGSF581	ChrVIII	b	b	a	b	a	b	b	b	a	a	a	b	b	b	a	a	a	a	b	a	b	b	a	b	b	b	a	b	b	a	a	a	b	a	a	b	a	b	a	b	a	b	a	b	a	b	a	a
*UGSF582	ChrVIII	b	b	a	b	a	b	b	b	a	a	a	b	b	b	a	a	a	a	a	a	b	b	a	b	a	b	a	b	b	a	a	a	b	a	a	b	a	b	a	b	a	b	a	b	a	b	a	a
*UGSF583	ChrVIII	b	b	a	-	a	b	b	b	a	a	a	b	-	b	a	-	a	a	a	a	b	b	-	b	a	b	-	b	b	a	a	-	b	a	a	b	a	b	a	b	a	b	a	b	a	b	a	a
*UGSF584	ChrVIII	b	b	a	b	a	b	b	b	a	a	a	b	b	b	a	a	a	a	a	a	b	b	a	b	a	b	a	b	b	a	a	b	b	a	a	b	a	b	a	b	a	b	a	b	a	b	a	a
*UGSF585	ChrVIII	b	-	a	a	a	b	-	-	a	a	a	-	a	-	a	a	a	a	a	a	b	-	b	-	a	a	a	-	-	a	a	-	b	a	a	-	a	-	a	-	a	-	a	-	a	-	-	a
*UGSF586	ChrVIII	b	b	a	a	a	b	b	-	a	a	a	-	a	-	a	-	a	a	a	a	-	b	b	b	a	a	b	b	b	a	a	b	b	a	a	b	a	-	a	-	a	-	a	b	a	b	a	a
*UGSF587	ChrVIII	b	b	a	a	a	b	b	b	a	a	a	b	a	b	a	b	a	a	a	a	b	b	b	b	a	a	b	b	b	a	a	b	b	a	a	b	a	b	a	b	a	b	a	b	a	b	a	a
*UGSF588	ChrVIII	b	b	a	a	a	b	b	b	a	a	a	b	a	b	a	b	a	a	a	a	a	b	b	b	a	a	b	b	b	a	a	b	b	a	a	b	a	b	a	b	a	a	a	b	a	b	a	a
*UGSF589	ChrVIII	b	b	a	-	-	b	b	b	a	a	a	b	a	b	-	b	a	a	-	a	a	b	b	b	-	-	b	b	b	a	a	b	b	a	a	b	-	b	a	b	a	-	-	b	-	b	-	-
*UGSF590	ChrVIII	b	b	a	a	a	b	b	b	a	a	a	b	a	-	a	b	a	a	a	a	a	b	b	b	a	a	b	b	b	a	a	b	b	a	a	b	a	b	a	b	a	a	a	b	a	b	a	a
*UGSF591	ChrVIII	b	b	a	a	a	b	b	b	a	a	a	b	a	b	a	b	a	a	a	a	a	b	b	b	a	a	b	b	b	a	a	b	b	a	a	b	a	b	a	b	a	a	a	a	a	b	a	a
*UGSF592	ChrVIII	b	b	a	a	a	b	b	b	a	a	a	b	a	b	a	b	a	a	a	a	a	b	b	b	a	a	b	b	b	a	a	b	b	a	a	b	a	b	a	b	a	a	a	a	a	b	a	a
*UGSF593	ChrVIII	b	b	a	a	a	b	b	b	a	a	a	b	a	b	a	b	a	a	a	a	a	b	b	b	a	a	b	b	b	a	a	b	b	a	a	b	a	b	a	b	a	a	a	a	a	b	a	a
*UGSF594	ChrVIII	b	b	a	-	-	b	b	b	-	-	-	b	a	b	-	b	-	-	-	-	-	b	b	b	-	a	b	b	b	-	a	b	b	a	-	b	-	b	-	b	-	-	a	a	-	b	-	-
*UGSF595	ChrVIII	b	b	a	a	a	b	b	b	a	a	a	b	a	b	a	b	a	a	a	a	a	b	b	b	a	a	b	b	a	a	a	b	b	a	a	b	a	b	a	b	a	a	a	a	a	b	a	a
*UGSF596	ChrVIII	b	b	a	a	a	b	b	b	a	b	a	b	a	b	a	b	a	a	a	a	a	b	b	b	a	a	b	b	a	a	a	b	b	a	a	b	a	b	a	b	a	a	a	a	a	b	a	a
*UGSF597	ChrVIII	b	b	a	a	a	b	b	b	a	b	a	b	a	b	a	b	a	a	a	a	a	b	b	b	a	a	b	b	a	a	a	b	a	a	a	b	a	b	a	b	a	a	a	a	a	b	a	a
*UGSF598	ChrVIII	b	b	a	a	a	b	b	a	a	b	a	b	a	b	a	b	a	a	a	a	a	b	b	b	a	a	b	b	a	a	a	b	a	a	a	b	a	b	a	b	a	a	a	a	a	b	a	a
*UGSF599	ChrVIII	b	b	a	a	a	b	b	a	a	b	a	b	a	b	a	b	a	a	a	a	a	b	b	b	a	a	b	b	a	a	a	b	a	a	a	b	a	b	a	b	a	a	a	a	a	b	-	a
*UGSF600	ChrVIII	b	b	a	a	a	b	a	a	a	b	a	a	-	b	b	b	a	a	a	b	a	b	b	b	b	a	b	b	a	a	a	b	a	a	a	b	a	b	a	a	a	a	b	a	a	b	a	b
*UGSF601	ChrVIII	b	b	a	a	a	b	a	a	a	b	a	a	a	b	b	b	a	a	a	a	a	b	a	b	b	a	b	b	a	a	a	b	a	a	a	b	a	b	a	a	a	a	b	a	b	b	a	b
*UGSF602	ChrVIII	b	b	a	a	a	b	a	a	a	b	a	a	a	b	b	b	a	a	a	a	a	b	a	b	b	a	b	b	a	a	a	b	a	b	a	b	a	b	a	a	a	a	b	a	b	b	a	b
*UGSF603	ChrVIII	-	b	a	a	a	b	a	a	a	b	a	a	a	b	b	b	a	a	a	a	a	b	a	b	b	a	b	b	a	a	a	b	a	b	a	b	a	b	a	a	a	a	b	a	b	b	a	b
*UGSF604	ChrVIII	b	b	a	a	a	b	a	a	a	b	a	a	a	-	b	b	a	a	a	a	a	b	a	b	b	a	b	b	a	a	a	-	a	b	a	b	a	b	a	a	a	a	b	a	b	b	a	b
*UGSF1	ChrIX	a	b	a	a	b	b	b	a	b	a	b	b	b	b	a	a	b	b	a	a	a	b	b	b	b	b	a	b	b	b	a	a	a	a	b	a	b	b	b	b	a	b	b	b	a	a	b	b
*UGSF2	ChrIX	a	b	a	a	b	b	b	a	b	a	b	b	b	b	a	a	b	b	a	a	a	b	b	b	b	b	a	b	b	b	a	a	a	a	b	a	b	b	b	b	a	b	b	b	a	a	b	b
*UGSF3	ChrIX	a	b	a	a	b	b	b	a	b	a	b	b	b	b	a	a	b	b	a	a	a	b	b	b	b	b	a	b	b	b	a	a	b	a	b	a	b	b	b	b	a	b	b	b	a	a	b	b
*UGSF4	ChrIX	a	b	a	a	b	b	b	a	b	a	b	b	b	b	a	a	b	b	a	a	a	b	b	b	b	-	a	b	-	b	a	a	b	a	b	a	b	b	b	b	a	b	b	b	a	a	-	b
*UGSF5	ChrIX	a	b	a	a	-	b	b	a	b	a	-	b	b	-	a	a	-	b	a	a	a	b	b	b	b	b	a	-	b	b	a	a	b	a	b	a	b	-	b	-	a	b	b	b	a	a	b	-
*UGSF6	ChrIX	-	b	b	a	b	b	b	a	b	a	b	b	b	b	a	a	b	b	a	a	b	b	b	b	b	b	b	a	b	b	a	a	b	a	b	a	b	b	b	b	a	b	b	b	a	a	b	b
*UGSF7	ChrIX	a	b	b	a	b	b	b	a	b	b	b	b	b	b	a	a	b	b	b	a	b	b	b	b	b	b	b	a	b	b	a	a	b	a	b	a	b	b	b	b	a	b	b	b	a	a	-	-
*UGSF8	ChrIX	b	b	b	-	b	b	b	a	b	b	b	b	b	b	b	-	b	b	b	a	b	b	b	b	b	b	b	-	b	b	a	a	b	a	b	-	b	b	b	b	-	b	b	b	-	a	b	b
*UGSF9	ChrIX	b	b	b	a	b	b	b	b	b	b	b	b	b	b	b	a	b	b	b	a	b	b	b	b	b	b	b	b	b	b	a	b	b	a	b	a	b	b	b	b	a	b	b	b	a	a	b	b
*UGSF10	ChrIX	b	b	b	b	b	b	b	b	b	b	b	b	b	b	b	a	b	b	b	b	b	b	b	b	b	b	b	b	b	b	b	b	b	b	a	b	b	b	a	b	a	b	b	b	a	b	b	b
*UGSF11	ChrIX	b	b	a	b	b	b	b	b	b	b	b	b	b	b	b	a	b	b	b	b	b	-	b	b	b	b	b	b	b	b	b	b	b	b	a	b	b	b	a	b	a	b	b	b	a	b	-	b
*UGSF12	ChrIX	b	b	a	b	b	b	b	b	b	b	b	b	b	b	b	a	b	b	b	b	b	-	b	b	b	b	b	b	b	b	b	b	b	b	a	b	b	b	a	b	a	b	b	b	a	b	b	b
*UGSF13	ChrIX	b	b	a	b	b	b	b	b	b	b	b	a	b	b	b	a	b	b	b	b	b	a	a	b	b	a	b	b	b	b	b	b	b	b	a	b	b	b	a	b	a	b	b	b	a	b	a	b
*UGSF14	ChrIX	b	b	a	-	-	b	b	b	b	b	-	a	b	b	b	a	-	b	b	b	b	b	a	b	b	a	b	b	a	-	b	b	b	b	a	b	b	b	a	b	a	b	b	b	a	b	a	b
*UGSF15	ChrIX	-	b	a	b	b	b	b	b	b	b	b	a	-	b	b	a	-	b	b	-	b	b	a	b	b	a	b	b	a	a	b	b	b	b	a	b	b	b	a	b	a	b	b	b	a	b	a	b
*UGSF16	ChrIX	b	b	-	b	b	b	b	b	b	b	b	-	b	b	b	-	b	b	b	b	b	b	-	b	b	-	b	b	-	-	b	b	b	b	-	b	b	-	-	b	-	b	b	b	-	b	-	-
*UGSF17	ChrIX	b	b	a	b	b	b	b	b	b	b	b	a	b	b	b	a	b	b	b	b	b	b	a	b	b	a	b	b	a	-	b	b	b	b	a	b	b	a	a	b	a	b	b	b	a	b	a	a
*UGSF18	ChrIX	b	b	a	b	b	b	b	b	b	b	b	a	b	b	b	a	b	b	b	b	b	b	a	b	b	a	b	b	a	-	b	b	b	b	a	b	b	a	a	b	a	b	b	b	a	b	a	a
*UGSF19	ChrIX	b	b	a	b	b	b	b	b	b	b	b	a	b	b	b	a	b	b	b	b	b	b	a	b	b	a	b	b	a	-	b	b	b	b	a	b	b	a	a	b	a	b	a	b	a	b	a	a
*UGSF20	ChrIX	b	b	a	b	b	b	b	b	b	b	b	a	b	b	b	a	b	b	b	b	b	b	a	b	b	a	b	b	a	a	b	b	b	b	a	b	b	a	a	b	a	b	a	b	a	b	a	a
*UGSF21	ChrIX	b	b	a	b	b	b	b	b	b	b	b	a	b	b	b	a	b	b	b	b	b	b	a	b	b	a	b	b	a	a	b	b	b	b	a	b	b	a	a	b	a	b	a	b	a	b	a	a
*UGSF22	ChrIX	b	b	a	-	-	b	b	b	b	b	-	a	b	-	-	a	-	b	b	b	b	b	a	b	b	a	b	-	a	a	b	b	b	b	a	-	-	a	a	-	a	b	a	b	a	b	a	a
*UGSF23	ChrIX	b	b	a	b	b	b	b	b	b	b	b	a	b	b	b	a	b	b	b	b	b	b	a	b	b	a	b	b	a	a	b	b	b	b	a	b	b	a	a	b	a	b	a	b	a	b	a	a
*UGSF24	ChrIX	b	b	a	b	b	b	b	b	b	b	b	-	b	b	b	-	b	b	b	b	b	b	-	b	-	-	b	-	-	-	b	b	b	b	-	b	-	a	a	-	a	-	-	b	-	b	-	-
*UGSF25	ChrIX	b	b	a	b	b	b	b	b	b	b	b	a	b	b	b	a	b	b	b	b	b	b	a	b	b	a	b	b	a	a	b	b	b	b	a	b	b	-	a	b	a	a	a	b	a	b	-	a
*UGSF26	ChrIX	b	b	a	-	-	b	b	b	b	-	-	a	b	a	-	a	-	b	-	b	b	b	a	b	b	a	b	-	a	-	b	b	b	b	-	b	-	a	b	-	a	a	a	b	a	b	a	a
*UGSF27	ChrIX	b	b	a	b	b	b	b	b	b	b	b	a	b	a	b	a	b	b	b	b	b	b	a	b	b	a	b	b	a	b	b	b	b	b	b	b	b	a	b	b	a	a	a	b	a	b	a	a
*UGSF28	ChrIX	b	b	a	b	b	b	b	b	b	b	b	a	b	a	b	a	b	b	b	b	b	b	a	b	b	a	b	b	a	b	b	b	b	b	b	b	b	a	b	b	a	a	a	b	a	b	a	a
*UGSF29	ChrIX	b	b	a	b	b	b	b	b	b	b	b	a	b	a	b	a	b	b	b	b	b	b	a	b	b	a	a	b	a	b	b	b	b	b	b	b	b	b	b	b	a	a	a	b	a	b	a	a
*UGSF30	ChrIX	b	b	a	b	b	b	b	b	b	b	b	a	b	a	b	a	b	b	b	b	b	b	a	b	b	a	a	b	a	b	b	b	b	b	b	a	b	b	b	b	a	a	a	b	a	b	a	a
*UGSF31	ChrIX	b	b	a	b	b	b	b	b	b	b	b	a	b	a	b	a	b	b	b	a	b	b	a	b	b	a	a	b	a	b	b	b	b	b	b	a	b	b	b	b	a	a	a	b	a	b	-	a
*UGSF32	ChrIX	b	b	a	b	b	b	b	b	b	b	b	a	b	a	b	b	b	b	b	a	b	b	a	b	b	a	a	b	a	b	b	b	b	b	a	a	b	a	a	b	a	a	a	b	a	b	a	a
*UGSF33	ChrIX	b	b	a	b	b	b	b	b	b	b	b	a	b	a	b	b	b	b	b	a	b	b	a	b	b	a	a	b	a	b	b	b	b	b	a	a	b	a	a	b	a	a	a	b	a	b	a	a
*UGSF34	ChrIX	b	-	a	-	b	b	-	b	b	b	b	a	b	a	-	-	b	b	b	a	b	-	a	b	b	a	a	b	a	b	b	-	b	b	a	a	b	a	a	-	a	a	a	-	a	b	a	a
*UGSF35	ChrIX	b	b	a	b	-	b	b	b	b	b	b	a	b	a	b	b	b	b	b	a	b	b	a	b	b	a	a	b	a	b	b	b	b	b	a	a	b	a	a	b	a	a	a	b	a	b	a	a
*UGSF36	ChrIX	b	b	a	b	b	b	b	b	b	b	b	a	b	a	b	b	b	b	b	a	b	b	a	b	b	a	a	b	a	b	b	b	b	b	a	a	b	a	a	b	a	a	a	b	a	b	a	a
*UGSF37	ChrIX	b	b	a	b	b	b	b	b	b	b	b	a	b	a	b	b	b	b	b	a	b	b	a	a	a	a	a	b	a	b	b	b	b	b	a	a	b	a	a	b	a	a	a	b	a	b	a	a
*UGSF38	ChrIX	b	b	a	b	b	b	b	b	b	b	b	a	b	a	b	b	b	b	b	a	b	b	a	a	a	a	a	b	a	b	b	b	b	b	a	a	b	a	a	b	a	a	a	b	a	b	a	a
*UGSF39	ChrIX	b	b	a	b	b	b	b	b	b	b	b	a	b	a	b	-	b	b	b	a	b	b	a	a	a	a	a	b	a	b	b	b	b	b	a	a	b	-	a	b	a	a	a	b	-	b	a	a
*UGSF40	ChrIX	b	b	a	b	b	b	b	b	b	b	b	a	b	a	b	a	b	b	b	a	b	b	a	a	a	a	a	b	a	b	b	b	b	b	a	a	b	a	a	b	a	a	a	b	a	b	a	a
*UGSF41	ChrIX	b	b	a	b	b	b	b	b	b	b	b	a	b	a	b	a	b	b	b	a	b	b	a	a	a	a	a	b	a	b	b	b	b	b	a	a	b	a	a	b	a	a	a	b	a	b	a	a
*UGSF42	ChrIX	b	b	a	b	b	b	b	b	b	b	b	a	b	a	b	a	b	b	b	a	b	b	a	a	a	a	a	b	a	b	b	b	b	b	a	a	b	a	a	b	a	a	a	b	a	b	a	a
*UGSF43	ChrIX	b	b	a	b	b	b	b	b	b	b	b	a	b	a	a	a	b	b	b	a	b	a	a	a	a	a	a	b	a	b	b	b	b	b	a	a	b	a	a	b	a	a	a	b	a	b	a	a
*UGSF44	ChrIX	b	b	a	b	b	b	b	b	b	b	b	a	b	a	a	a	b	b	b	a	b	a	a	a	a	a	a	b	a	b	b	b	b	b	a	a	b	a	a	b	a	a	a	b	a	b	a	a
*UGSF45	ChrIX	b	-	a	b	b	b	b	b	b	b	b	a	b	a	a	a	b	b	b	a	b	a	a	a	a	a	a	b	a	b	b	b	b	b	a	a	b	a	a	b	a	a	a	b	a	b	a	a
*UGSF46	ChrIX	b	b	a	b	b	b	b	b	b	b	b	a	b	a	a	a	b	b	b	a	b	a	a	a	a	a	a	b	a	b	a	b	b	b	a	a	b	a	a	b	a	a	a	b	a	b	a	a
*UGSF47	ChrIX	b	b	a	b	b	b	b	b	b	b	b	a	b	a	a	a	b	b	b	a	b	a	a	a	a	a	a	b	a	b	a	b	b	b	a	a	b	a	a	b	a	a	a	b	a	b	a	a
*UGSF48	ChrIX	b	b	a	b	b	b	b	b	b	b	b	a	b	a	a	a	b	b	b	a	b	a	a	a	a	a	a	b	a	b	a	b	b	b	a	a	b	a	a	b	a	a	a	b	a	b	a	a
*UGSF49	ChrIX	b	b	a	b	b	b	b	b	b	b	a	a	b	a	a	a	b	b	b	b	b	a	a	a	a	a	a	b	a	b	a	b	b	b	a	a	b	a	a	b	a	a	a	b	a	b	a	a
*UGSF50	ChrIX	b	b	a	b	b	b	b	b	b	b	a	a	b	a	a	a	b	b	b	b	b	a	a	a	a	a	a	b	a	b	a	b	b	b	b	a	b	a	b	b	a	a	a	b	a	b	a	a
*UGSF51	ChrIX	b	b	a	b	b	b	b	b	b	b	a	a	b	a	a	a	b	b	b	b	b	a	a	a	a	a	a	b	a	b	a	b	b	b	b	a	b	a	b	b	a	a	a	b	a	b	a	a
*UGSF52	ChrIX	b	b	a	b	b	b	b	b	b	b	a	a	b	a	a	a	b	b	b	b	b	a	a	a	a	a	a	b	a	b	a	b	b	b	b	a	b	a	b	b	a	a	a	b	a	b	-	a
*UGSF53	ChrIX	b	a	a	b	b	b	b	b	b	b	-	a	b	a	-	-	b	a	b	b	b	a	a	a	a	a	a	b	a	b	a	b	b	b	a	a	b	-	a	b	a	a	a	b	-	b	a	a
*UGSF54	ChrIX	b	a	a	b	b	b	b	b	b	b	a	a	b	a	a	a	b	a	b	b	b	a	a	a	a	a	a	b	a	b	a	b	b	b	a	a	b	a	a	b	a	a	a	b	a	b	a	a
*UGSF56	ChrIX	b	a	a	b	b	b	b	b	b	b	a	a	b	a	a	b	b	a	b	b	b	a	a	a	a	a	a	a	a	b	a	b	b	b	a	a	b	a	a	b	a	a	a	b	a	b	-	a
*UGSF57	ChrIX	b	a	a	b	b	b	b	b	b	b	a	a	b	-	-	b	b	-	b	b	b	a	a	a	a	a	a	-	a	b	a	b	b	b	a	-	b	-	-	b	a	a	a	b	a	b	a	a
*UGSF58	ChrIX	b	a	a	b	b	b	b	b	b	b	a	a	b	a	a	b	b	a	b	b	b	a	a	a	a	a	a	a	a	b	a	b	b	b	a	a	b	a	a	b	a	a	a	b	a	b	a	a
*UGSF83	ChrIX	b	a	b	b	b	b	b	b	b	b	a	a	a	a	a	b	b	a	b	b	b	a	a	a	b	a	a	a	a	b	a	b	b	b	a	a	b	a	a	b	a	a	a	b	a	b	a	a
*UGSF82	ChrIX	b	a	b	b	b	b	b	b	b	b	a	a	a	a	a	b	b	a	b	b	b	a	a	a	b	a	a	a	a	b	a	b	b	b	a	a	b	a	a	b	a	a	a	b	a	b	a	a
*UGSF73	ChrIX	b	a	b	b	b	b	b	b	b	b	a	a	a	a	a	b	b	a	b	b	b	a	a	a	b	a	a	a	a	b	a	b	b	b	a	a	b	a	a	b	a	a	b	b	a	b	a	b
*UGSF74	ChrIX	b	a	b	b	b	b	b	b	b	b	a	a	a	a	a	b	b	a	b	b	b	a	a	a	b	a	a	a	a	b	a	b	b	b	a	a	b	a	a	b	a	a	b	b	a	b	-	b
*UGSF75	ChrIX	b	a	b	-	b	b	b	b	b	b	a	a	a	a	a	b	-	a	b	b	b	a	a	a	b	a	a	a	a	b	a	b	b	b	a	a	b	a	a	b	a	a	b	b	a	b	a	b
*UGSF76	ChrIX	b	a	b	b	b	b	b	b	b	b	a	a	a	a	a	b	b	a	b	b	b	a	a	a	b	b	a	a	a	b	a	b	b	b	a	a	b	a	a	b	a	a	b	b	a	b	a	b
*UGSF77	ChrIX	b	a	b	b	b	b	b	b	b	b	a	a	a	a	a	b	b	a	b	b	b	a	a	a	b	b	a	a	a	b	a	b	b	b	b	a	b	a	b	b	a	a	b	b	a	b	a	b
*UGSF78	ChrIX	b	a	b	b	b	b	b	b	b	b	a	a	a	a	a	b	b	a	b	b	b	a	a	a	b	b	a	a	a	b	a	b	b	b	b	a	b	a	b	b	a	a	b	b	a	b	a	b
*UGSF79	ChrIX	b	a	b	b	b	b	b	b	b	b	a	a	a	a	a	b	b	a	b	b	b	a	a	a	b	b	a	a	a	b	a	b	b	b	b	a	b	a	b	b	a	a	b	b	a	b	a	b
*UGSF80	ChrIX	b	a	b	b	b	b	b	b	b	b	a	a	a	a	a	b	b	a	b	b	b	a	a	a	b	b	a	a	a	b	a	b	b	b	b	a	b	a	b	b	a	a	b	b	a	b	a	b
*UGSF81	ChrIX	b	a	b	b	b	b	b	b	b	b	a	a	a	a	a	b	b	a	b	b	b	a	a	a	b	b	a	a	a	b	a	b	b	b	b	a	b	a	b	b	a	a	b	b	a	b	a	b
*UGSF72	ChrIX	b	-	b	b	b	b	b	b	b	b	a	a	a	a	a	b	b	a	b	b	b	a	a	a	b	b	a	a	-	b	a	b	b	b	b	a	b	-	b	b	a	a	b	b	a	b	-	b
*UGSF71	ChrIX	b	a	b	b	b	b	b	b	b	b	a	a	a	a	a	b	b	a	b	b	b	a	a	a	b	b	a	a	a	b	a	b	b	b	b	a	b	a	b	b	a	a	b	b	a	b	a	b
*UGSF70	ChrIX	b	a	b	b	b	b	b	b	b	b	a	a	a	a	a	b	b	a	b	b	b	a	a	a	b	b	a	a	a	b	a	b	b	b	b	a	b	a	b	b	a	a	b	b	a	b	a	b
*UGSF69	ChrIX	b	a	b	b	b	b	b	b	b	b	-	a	a	-	-	b	b	a	b	b	b	a	a	a	b	b	a	a	a	b	a	b	b	b	b	a	b	-	b	b	a	a	b	b	a	b	a	b
*UGSF68	ChrIX	b	a	b	b	b	b	b	b	b	b	a	a	a	a	a	b	b	a	b	b	b	a	a	a	b	b	a	a	a	b	a	b	b	b	b	a	b	a	b	b	a	a	b	b	a	b	a	b
*UGSF67	ChrIX	b	a	b	b	b	b	b	b	b	b	a	a	a	a	a	b	b	a	b	b	b	a	a	a	b	b	a	a	a	b	a	b	b	b	b	a	b	a	b	b	a	a	b	b	a	b	a	b
*UGSF66	ChrIX	b	-	b	b	b	b	b	b	b	b	-	-	-	-	-	b	b	-	b	b	b	-	-	-	b	b	-	-	-	b	-	b	b	b	b	-	b	-	b	b	-	-	b	b	-	b	-	b
*UGSF65	ChrIX	b	-	b	b	b	b	b	b	b	b	a	a	a	a	-	b	b	a	b	b	b	a	a	a	b	b	a	a	a	b	a	b	b	b	b	a	b	a	b	b	a	a	b	b	-	b	-	b
*UGSF64	ChrIX	b	a	b	b	b	b	b	b	b	b	a	a	a	a	a	b	b	a	b	b	b	a	a	a	b	b	a	a	a	b	a	b	b	b	b	a	b	a	b	b	a	a	b	b	a	b	a	b
*UGSF63	ChrIX	b	a	b	-	-	b	b	b	b	b	a	a	a	a	a	-	-	a	b	b	b	a	a	a	b	b	a	a	a	b	a	b	b	b	b	a	b	a	b	-	a	a	b	b	a	b	a	b
*UGSF62	ChrIX	b	a	b	b	b	b	b	b	b	b	a	a	a	a	a	b	b	a	b	b	b	a	a	a	b	b	a	a	a	b	a	b	b	b	b	a	b	a	b	b	a	a	b	b	a	b	a	b
*UGSF61	ChrIX	b	a	b	b	b	b	b	b	b	b	a	a	a	a	a	b	b	a	b	b	b	a	a	a	b	b	a	a	a	b	a	b	b	b	b	a	b	a	b	b	a	a	b	b	a	b	a	b
*UGSF60	ChrIX	b	a	b	b	b	b	b	b	b	b	a	a	a	a	a	b	b	a	b	b	b	a	a	a	b	b	a	a	a	b	a	b	b	b	b	a	b	a	b	b	a	a	b	b	a	b	a	b
*UGSF59	ChrIX	b	a	b	b	b	b	b	b	b	b	a	a	a	a	a	b	b	a	b	b	b	a	a	a	b	b	a	a	a	b	a	b	b	b	b	a	b	a	b	b	a	a	b	b	a	b	a	b
*UGSF993	ChrIX	b	a	b	b	b	b	b	b	b	b	a	a	a	a	a	b	b	a	b	b	b	a	a	a	b	b	a	a	a	b	a	b	b	b	b	a	b	a	b	b	a	a	b	b	a	b	a	b
*UGSF994	ChrIX	b	a	b	b	b	b	b	b	b	b	a	a	a	a	a	b	b	a	b	b	b	a	a	a	b	b	a	a	a	b	a	b	b	b	b	a	b	a	b	b	a	a	b	b	a	b	a	b
*UGSF84	ChrIX	b	a	b	b	b	b	b	b	b	b	a	a	a	a	a	b	b	a	b	b	b	a	a	a	b	b	a	a	a	b	a	b	b	b	b	a	b	a	b	b	a	a	b	b	a	b	a	b
*UGSF85	ChrIX	b	a	b	b	b	b	b	b	b	b	a	a	a	a	a	b	b	a	b	b	b	a	a	a	b	b	a	a	a	b	a	b	b	b	b	a	b	a	b	b	a	a	b	b	a	b	a	b
*UGSF86	ChrIX	b	a	b	b	b	b	b	b	b	b	a	a	a	a	a	b	b	a	b	b	b	a	a	a	b	b	a	a	a	b	a	b	b	b	b	a	b	a	b	b	a	a	b	b	-	b	-	b
*UGSF87	ChrIX	b	a	b	b	-	b	b	b	b	b	a	a	a	a	a	-	-	a	b	b	b	a	a	a	b	b	a	a	a	b	a	b	b	b	b	a	b	a	b	b	a	a	b	b	a	b	a	b
*UGSF88	ChrIX	b	a	b	b	b	b	b	b	b	b	a	a	a	a	a	b	b	a	b	b	b	a	a	a	b	b	a	a	a	b	a	b	b	b	b	a	b	a	b	b	a	a	b	b	a	b	a	b
*UGSF89	ChrIX	b	a	b	b	b	b	b	b	b	b	a	a	a	a	a	b	b	a	b	b	b	a	a	a	b	b	a	a	a	b	a	b	b	b	b	a	b	a	b	b	a	a	b	b	a	b	a	b
*UGSF90	ChrIX	b	a	b	b	b	b	b	b	b	b	a	a	a	a	a	b	b	a	b	b	b	a	a	a	b	b	a	a	a	b	a	b	b	b	b	a	b	a	b	b	a	a	b	b	a	b	-	b
*UGSF92	ChrIX	b	a	b	b	b	b	b	b	b	b	a	a	a	a	a	b	b	a	b	b	b	a	a	a	b	b	a	a	a	b	a	b	b	b	b	a	b	a	b	b	a	a	b	b	a	b	a	b
*UGSF93	ChrIX	b	a	b	b	b	b	b	b	b	b	a	a	a	a	a	b	b	a	b	b	b	a	a	a	b	b	a	a	a	b	a	b	b	b	b	a	b	a	b	b	a	a	b	b	a	b	a	b
*UGSF94	ChrIX	b	a	b	b	b	b	b	b	b	b	a	a	a	a	a	b	b	a	b	b	b	a	a	a	b	b	a	a	a	b	a	b	b	b	b	a	b	a	b	b	a	a	b	b	a	b	-	b
*UGSF96	ChrIX	b	a	b	b	b	b	a	b	b	b	a	a	a	b	a	b	b	a	b	b	b	a	a	a	b	b	a	a	a	b	a	b	b	b	b	a	b	a	b	b	a	a	b	b	a	b	a	b
*UGSF97	ChrIX	b	a	b	b	b	b	a	b	b	b	a	a	-	b	a	b	b	a	b	b	b	a	a	a	b	b	a	a	a	b	a	b	b	b	b	a	a	a	b	b	a	a	b	b	a	b	a	b
*UGSF98	ChrIX	a	a	b	-	-	b	a	-	-	-	a	a	a	-	a	-	-	a	b	b	b	a	a	a	-	b	a	a	a	-	a	b	b	b	-	a	a	a	-	-	a	a	b	b	a	b	a	-
*UGSF99	ChrIX	a	a	b	b	b	b	a	b	b	b	a	a	a	b	a	b	b	a	b	b	b	a	a	a	b	b	a	a	a	b	a	b	b	b	b	a	a	a	b	b	a	a	b	b	a	b	a	b
*UGSF100	ChrIX	a	a	b	b	b	b	a	b	b	b	a	a	a	b	a	b	b	a	b	b	b	a	a	a	b	b	a	a	a	b	a	b	b	b	a	a	a	a	a	b	a	a	b	b	a	b	a	b
*UGSF101	ChrIX	a	a	b	b	b	b	a	b	b	b	a	a	a	b	a	b	b	a	b	b	b	a	b	a	b	a	a	a	a	a	a	b	b	b	a	a	a	a	a	b	a	a	b	b	a	b	a	b
*UGSF102	ChrIX	a	a	b	b	b	b	a	b	b	b	a	a	a	b	a	b	b	a	b	b	b	a	b	a	b	a	a	a	a	a	a	b	b	b	a	a	a	a	a	b	a	a	b	b	a	b	a	b
*UGSF103	ChrIX	a	a	b	b	b	b	a	b	b	b	a	a	a	b	a	b	b	a	b	b	b	a	b	a	b	a	a	a	a	a	a	b	b	b	a	a	a	a	a	b	a	a	b	b	a	b	-	b
*UGSF104	ChrIX	a	a	a	b	b	b	a	b	b	b	a	a	a	b	a	b	b	a	b	b	b	a	b	a	b	a	a	a	a	a	a	b	b	b	a	a	a	a	a	b	a	a	b	b	a	b	a	b
*UGSF105	ChrIX	a	a	a	b	b	b	a	b	b	b	a	a	a	b	a	b	b	a	b	b	b	a	b	a	b	a	a	a	a	a	a	b	b	b	a	a	a	a	a	b	a	a	b	b	a	b	a	b
*UGSF106	ChrIX	a	a	a	b	b	b	a	b	b	b	a	a	a	b	a	b	b	a	b	b	b	a	b	a	b	a	a	a	a	a	a	b	b	b	a	a	a	a	a	b	a	a	b	b	a	b	a	b
*UGSF107	ChrIX	a	a	a	b	b	b	a	b	b	b	a	a	a	b	a	b	b	a	b	b	b	a	b	a	b	a	a	a	a	a	a	b	b	b	a	a	a	a	a	b	a	a	b	b	a	b	a	b
*UGSF108	ChrIX	a	a	a	b	b	b	a	b	b	b	a	a	a	b	a	b	b	a	b	b	b	a	b	a	b	a	a	a	a	a	a	b	b	b	a	a	a	a	a	b	a	a	b	b	a	b	-	b
*UGSF109	ChrIX	a	a	a	b	b	b	a	b	b	b	a	a	a	b	a	b	b	a	b	b	b	a	b	a	b	a	a	a	a	a	b	b	b	b	a	b	a	a	a	b	a	a	b	b	a	b	a	b
*UGSF110	ChrIX	b	a	a	b	b	b	a	b	b	b	a	a	a	b	a	b	b	a	b	b	a	a	b	a	b	a	b	a	a	a	b	b	b	b	a	b	a	a	a	b	a	b	b	b	a	b	a	b
*UGSF111	ChrIX	b	a	a	b	b	b	a	b	b	b	a	a	a	b	a	b	b	a	b	b	a	a	b	a	b	a	b	a	a	a	b	b	b	b	a	b	a	a	a	a	a	b	b	b	a	b	a	b
*UGSF112	ChrIX	b	a	a	b	b	b	a	a	b	b	a	a	a	b	a	b	b	a	b	b	a	a	b	a	b	a	b	a	a	a	b	b	b	b	a	b	a	a	a	a	a	b	b	b	a	b	-	b
*UGSF113	ChrIX	b	a	a	b	b	b	a	a	b	b	a	a	a	b	a	b	b	a	b	b	b	a	b	a	b	a	b	b	a	a	b	-	b	b	a	b	a	b	a	a	a	b	b	b	a	a	a	b
*UGSF114	ChrIX	b	a	a	b	b	b	a	a	b	b	a	a	a	b	a	b	b	a	b	b	b	a	b	a	b	a	b	b	a	a	b	b	b	b	a	b	a	b	a	a	a	b	b	b	a	a	a	b
*UGSF115	ChrIX	b	a	a	b	b	b	a	a	b	b	a	a	a	b	a	b	b	a	b	b	b	b	b	a	b	-	b	b	-	a	b	b	b	b	a	b	a	b	a	a	a	b	b	b	a	a	a	b
*UGSF116	ChrIX	b	a	a	b	b	b	a	a	b	b	a	a	a	b	a	b	b	a	b	a	b	b	b	a	b	b	b	b	a	a	b	b	b	b	a	b	a	b	a	a	a	b	b	a	a	a	a	b
*UGSF119	ChrIX	b	a	a	b	b	b	a	a	b	b	a	a	a	b	a	b	b	a	b	a	b	-	b	a	b	b	b	b	a	a	b	b	b	a	a	b	a	-	a	a	a	b	b	a	a	a	a	b
*UGSF120	ChrIX	b	a	a	b	b	b	a	a	b	b	a	a	a	a	a	a	b	a	b	a	b	b	b	b	b	b	b	b	a	a	b	b	b	a	a	b	a	b	a	a	a	b	b	a	a	a	a	b
*UGSF121	ChrIX	b	a	a	b	b	b	a	a	b	b	a	a	a	a	a	a	b	a	b	a	b	b	b	b	b	b	b	b	a	a	b	b	b	a	a	b	a	b	a	a	a	b	b	a	a	a	a	b
*UGSF122	ChrIX	b	a	a	b	b	b	a	a	b	b	a	a	a	a	a	a	b	a	b	a	a	b	b	b	b	b	b	b	a	b	b	b	b	a	a	b	a	b	a	a	a	b	b	a	b	a	a	b
*UGSF123	ChrIX	b	a	a	b	b	b	a	a	b	b	a	a	a	a	a	a	b	a	b	a	a	b	b	b	b	b	b	b	a	b	b	b	b	a	a	b	a	b	a	a	a	b	b	a	b	a	a	b
*UGSF124	ChrIX	-	a	a	b	b	b	a	a	b	b	a	a	a	b	a	a	b	a	b	a	a	b	b	b	b	b	b	b	a	b	b	b	b	a	a	b	a	b	a	a	a	b	b	a	b	a	a	b
*UGSF125	ChrIX	b	a	a	a	b	b	a	a	b	a	a	a	a	b	a	a	b	a	b	a	-	b	b	a	b	b	b	b	a	b	b	b	b	a	a	b	a	b	a	a	a	b	b	a	b	a	a	b
*UGSF126	ChrIX	-	a	a	a	b	b	a	a	b	a	a	a	a	b	a	a	b	b	b	a	-	b	b	a	-	-	b	b	a	-	b	b	b	a	a	b	a	b	a	a	a	b	b	a	b	a	a	b
*UGSF127	ChrIX	b	a	a	a	b	b	a	a	b	a	a	a	a	-	a	a	b	b	b	a	-	b	b	a	b	b	b	b	a	b	b	b	b	a	a	b	a	b	a	a	a	b	b	a	b	a	-	b
*UGSF128	ChrIX	b	a	a	a	b	b	a	a	b	a	a	a	a	b	a	a	b	b	b	a	-	b	b	a	b	b	b	b	a	b	b	b	b	a	a	b	a	b	a	a	a	b	b	a	b	a	a	b
*UGSF129	ChrIX	b	a	a	a	b	b	a	b	b	a	a	a	a	b	a	a	b	b	b	a	-	b	b	a	b	b	b	b	a	b	b	b	b	a	a	b	a	b	a	a	a	b	b	b	b	a	a	b
*UGSF130	ChrIX	b	a	a	a	b	b	a	b	b	a	a	a	a	b	a	a	b	b	b	a	-	b	b	a	b	b	b	b	a	b	b	b	b	a	a	b	a	b	a	a	a	b	b	b	b	a	a	b
*UGSF131	ChrIX	b	a	a	b	b	b	a	b	b	a	b	a	a	b	a	a	b	b	b	a	-	b	b	a	b	b	b	b	a	b	b	b	b	a	a	b	a	b	a	a	a	b	b	b	b	a	a	b
*UGSF132	ChrIX	b	a	a	b	b	b	a	b	b	a	b	a	a	b	a	a	b	b	b	a	-	b	b	a	b	b	b	b	a	b	b	b	b	a	a	b	a	b	a	a	a	b	b	b	b	a	a	b
*UGSF133	ChrIX	b	a	a	b	b	b	a	b	b	a	b	a	a	b	a	a	b	b	b	a	-	b	b	a	b	b	b	b	a	b	b	b	b	a	a	b	a	b	a	a	a	b	b	b	b	a	-	b
*UGSF134	ChrIX	b	a	a	b	-	b	a	b	b	a	b	a	a	-	a	a	-	b	b	a	a	b	b	a	b	b	b	b	a	b	b	b	b	a	a	b	a	b	a	a	a	b	b	b	b	a	a	b
*UGSF135	ChrIX	b	a	a	b	b	b	a	b	b	a	b	b	a	b	a	a	b	b	b	a	a	b	b	a	b	b	b	b	a	b	b	b	b	a	a	b	a	b	a	a	a	b	b	b	b	a	a	b
*UGSF136	ChrIX	b	a	a	b	b	b	a	b	b	a	b	b	a	b	a	a	b	b	b	a	a	b	b	a	b	b	b	b	a	b	b	b	b	a	a	b	a	b	a	a	a	b	b	b	b	a	a	b
*UGSF137	ChrIX	b	a	a	b	b	b	a	b	b	a	b	b	a	b	a	a	b	b	b	a	a	b	b	a	b	b	b	b	a	b	b	b	b	a	a	b	a	b	a	a	a	b	b	b	b	a	-	b
*UGSF138	ChrIX	b	a	a	-	a	b	a	b	b	a	-	-	a	-	a	-	a	-	b	a	b	a	b	a	b	b	b	-	a	-	b	b	b	a	-	a	a	-	b	-	a	b	b	b	-	a	a	-
*UGSF139	ChrIX	b	a	a	b	a	b	a	b	b	a	b	b	a	b	a	b	a	b	b	a	b	a	b	a	b	b	b	b	a	b	b	b	b	a	b	a	a	b	b	b	a	b	b	b	-	a	a	b
*UGSF140	ChrIX	b	a	a	b	a	b	a	b	b	a	b	b	a	b	a	b	a	b	b	a	b	a	b	a	b	b	b	b	a	b	b	b	b	a	b	a	a	b	b	b	a	b	b	b	b	a	a	b
*UGSF141	ChrIX	b	a	a	b	a	b	a	b	b	a	b	b	a	b	a	b	a	b	b	a	b	a	b	a	b	b	b	b	a	b	b	b	b	a	b	a	a	b	b	b	a	b	b	b	b	a	-	b
*UGSF142	ChrIX	b	a	a	-	a	b	a	b	b	a	-	b	a	-	a	-	a	-	b	a	b	a	b	a	b	b	b	-	a	b	b	b	b	b	b	a	a	-	b	-	a	b	b	b	-	a	a	b
*UGSF143	ChrIX	b	a	a	b	a	b	a	b	b	a	b	b	a	b	a	b	a	b	b	a	b	a	b	a	b	b	b	b	a	b	b	b	b	b	b	a	a	b	b	b	a	b	b	b	b	a	a	b
*UGSF144	ChrIX	a	a	a	b	a	b	a	b	b	a	b	b	a	b	a	b	a	b	b	a	b	b	b	b	b	b	b	b	a	b	b	b	b	b	b	a	a	b	b	b	a	b	b	b	b	a	a	b
*UGSF145	ChrIX	a	a	a	b	a	b	a	b	b	a	b	b	a	b	a	b	a	b	b	a	b	b	b	b	b	b	b	b	a	b	b	b	b	b	b	a	a	b	b	b	a	b	b	b	b	a	a	b
*UGSF146	ChrIX	a	a	a	b	-	b	a	b	b	a	b	b	a	b	-	b	-	b	b	a	b	b	b	b	b	b	b	b	a	b	b	b	b	b	b	a	a	b	b	b	a	b	b	b	b	a	a	b
*UGSF147	ChrIX	a	a	a	b	a	b	a	b	b	a	b	b	a	b	a	b	a	b	b	a	b	b	b	b	b	b	b	b	a	b	b	b	b	b	b	a	a	b	b	b	a	b	b	b	b	a	a	b
*UGSF148	ChrIX	a	a	a	b	a	b	a	b	b	a	b	b	a	a	a	b	a	a	b	a	b	b	b	b	b	b	b	b	a	b	b	b	b	b	b	a	a	b	b	b	a	b	b	b	b	a	a	b
*UGSF149	ChrIX	a	-	a	b	a	b	-	b	b	a	b	b	a	-	-	b	a	a	-	a	b	a	b	b	b	b	b	b	-	b	b	b	b	b	b	a	-	b	b	b	a	b	b	b	b	a	-	b
*UGSF150	ChrIX	a	a	a	b	-	b	a	b	b	-	b	b	-	-	-	b	-	-	-	-	b	a	b	b	b	b	b	b	a	b	b	b	b	b	b	-	-	b	b	b	-	b	b	a	b	a	-	b
*UGSF151	ChrIX	a	a	a	a	a	b	a	b	a	a	b	b	a	a	a	b	b	a	a	a	b	a	b	b	b	b	b	b	a	b	b	b	b	b	b	a	a	b	b	b	a	b	b	a	b	a	a	b
*UGSF152	ChrIX	-	a	a	a	a	b	a	b	a	a	b	b	a	a	a	b	b	a	a	a	b	a	b	b	b	b	b	b	a	b	b	b	a	b	b	a	a	b	b	b	a	b	b	a	b	a	b	b
*UGSF153	ChrIX	a	a	a	a	a	b	a	b	a	a	b	b	a	a	a	b	b	a	a	a	b	a	a	b	b	b	b	b	a	b	b	b	a	b	b	a	a	b	b	b	a	b	b	b	b	a	b	b
*UGSF154	ChrIX	a	a	a	-	-	a	a	b	a	a	b	b	a	-	-	b	b	a	a	a	b	a	a	a	b	a	b	b	a	b	b	b	b	b	b	a	-	b	b	b	-	b	a	b	b	a	b	-
*UGSF155	ChrIX	a	a	a	a	a	a	a	b	a	a	b	b	a	a	a	b	a	a	a	a	b	a	a	a	b	a	b	b	a	b	b	b	b	b	b	a	a	b	b	b	a	a	a	b	b	a	b	a
*UGSF156	ChrIX	a	a	a	a	a	a	a	b	a	b	-	b	a	b	a	b	a	a	a	a	b	a	a	b	b	a	b	a	a	b	b	b	b	b	b	a	a	-	b	b	a	a	a	b	a	b	b	a
*UGSF157	ChrIX	a	a	a	a	a	a	a	b	a	b	b	b	b	a	b	b	a	a	a	a	b	a	a	a	a	b	b	a	b	b	b	b	b	b	b	a	b	b	b	b	a	a	a	b	a	b	b	a
Note: A10 = A; B100 = B
Phenotypic data
*Sh_Rep1		-	1.5	2	1.75	0	1.66667	1.75	2	1	-	0.5	0.75	0.75	-	-	2.5	1.5	1.66667	-	2.5	0.5	1	2	0.5	1.75	1.5	-	2	2.33333	0.5	0.25	-	0.5	2.33333	0.5	2.33333	1.75	1.5	0.25	1.75	1	2	-	1	-	2	2	3
*Sh_Rep2		-	-	-	1	3	1.75	2	2	-	-	0.5	1.25	1.25	-	-	3	-	0.666667	-	-	2.5	-	2.25	-	1.75	-	-	3	-	2	-	3	1	-	1.33333	-	1.5	2	-	1.66667	2	3	-	1.5	-	2.5	2	-
*Sh_Rep3		1.25	1.75	2	2	0.25	0.666667	1	1	1.66667	1.33333	0	1	1.75	1.5	0	2.25	3	0.666667	-	-	1	2	2	3	-	0.25	1.75	2.25	3	1.75	1.66667	1	1	1.25	1.33333	-	1	0.5	0	0.75	2	1	0.333333	0.333333	3	1	1.75	-
*Sh_Across Replicates		1.25	1.625	2	1.77778	0.444444	1.4	1.625	1.63636	1.4	1.33333	0.333333	1	1.25	1.5	0	2.54545	2.5	1	-	2.5	1.1	1.42857	2.11111	1.33333	1.75	0.875	1.75	2.41667	2.66667	1.41667	0.857143	2.2	0.833333	1.71429	1	2.33333	1.55556	1.33333	0.166667	1.36364	1.72727	2.5	0.333333	0.888889	3	1.875	1.9	3
Note: Low shattering = 0; High shattering = 3
[truncated: 140 more columns]
