# Supplementary material for: QTL Mapping Combined With Comparative Analyses Identified Candidate Genes for Reduced Shattering in Setaria italica
Source: Front Plant Sci. 2018 Jul 19;9:918. doi: 10.3389/fpls.2018.00918 (PMC6060267; doi:10.3389/fpls.2018.00918)
Supplement: TABLE S3 — Presence/absence of MITEs 1 and 2 in qSH1 in S. italica germplasm. [file Table_3.xlsx]

## Sheet: Sheet1
Supplementary Table S3: Presence/absence of MITEs 1 and 2 in qSH1 in S. italica germplasm
Accession1	MITE12	MITE22	Origin1	Type1
Ci846	N	-	Bulgaria	World-wide germplasm
Ci861	-	Y	Canada	World-wide germplasm
Ci243	-	N	China	Chinese landrace
Ci016	-	Y	China	Chinese landrace
Ci017	-	Y	China	Chinese landrace
Ci238	-	Y	China	Chinese landrace
Ci501	-	Y	China	Modern cultivar
Ci525	-	Y	China	Chinese landrace
Ci649	-	Y	China	Modern cultivar
Ci676	-	Y	China	Chinese landrace
Ci754	-	Y	China	Chinese landrace
Ci771	-	Y	China	Chinese landrace
Ci784	-	Y	China	Chinese landrace
Ci883	-	Y	China	Chinese landrace
Ci130	N	-	China	Chinese landrace
Ci154	N	-	China	Chinese landrace
Ci155	N	-	China	Chinese landrace
Ci207	N	-	China	Modern cultivar
Ci217	N	-	China	Modern cultivar
Ci219	N	-	China	Modern cultivar
Ci234	N	-	China	Chinese landrace
Ci452	N	-	China	Modern cultivar
Ci481	N	-	China	Modern cultivar
Ci497	N	-	China	Modern cultivar
Ci498	N	-	China	Modern cultivar
Ci510	N	-	China	Chinese landrace
Ci562	N	-	China	Chinese landrace
Ci592	N	-	China	Modern cultivar
Ci598	N	-	China	Chinese landrace
Ci675	N	-	China	Chinese landrace
Ci740	N	-	China	Chinese landrace
Ci743	N	-	China	Chinese landrace
Ci767	N	-	China	Chinese landrace
Ci777	N	-	China	Chinese landrace
Ci794	N	-	China	Chinese landrace
Ci800	N	-	China	Chinese landrace
Ci867	N	-	China	NA
Ci902	N	-	China	Chinese landrace
Ci915	N	-	China	Modern cultivar
Ci942	N	-	China	Modern cultivar
Ci052	N	Y	China	Chinese landrace
Ci109	N	Y	China	Chinese landrace
Ci177	N	Y	China	Modern cultivar
Ci235	N	Y	China	Chinese landrace
Ci328	N	Y	China	Modern cultivar
Ci591	N	Y	China	Modern cultivar
Ci627	N	Y	China	Chinese landrace
Ci650	N	Y	China	Chinese landrace
Ci734	N	Y	China	Chinese landrace
Ci745	N	Y	China	Chinese landrace
Ci768	N	Y	China	Chinese landrace
Ci775	N	Y	China	Chinese landrace
Ci788	N	Y	China	Chinese landrace
Ci863	N	Y	China	NA
Ci143	N/Y	Y	China	Chinese landrace
Ci206	Y	-	China	Modern cultivar
Ci233	Y	-	China	Chinese landrace
Ci267	Y	-	China	Modern cultivar
Ci286	Y	-	China	Modern cultivar
Ci339	Y	-	China	Modern cultivar
Ci477	Y	-	China	Modern cultivar
Ci547	Y	-	China	Chinese landrace
Ci606	Y	-	China	Chinese landrace
Ci663	Y	-	China	Chinese landrace
Ci674	Y	-	China	Chinese landrace
Ci682	Y	-	China	Modern cultivar
Ci751	Y	-	China	Chinese landrace
Ci765	Y	-	China	Chinese landrace
Ci065	Y	Y	China	Chinese landrace
Ci216	Y	Y	China	Modern cultivar
Ci218	Y	Y	China	Modern cultivar
Ci246	Y	Y	China	Modern cultivar
Ci359	Y	Y	China	Modern cultivar
Ci652	Y	Y	China	Chinese landrace
Ci752	Y	Y	China	Chinese landrace
Ci758	Y	Y	China	Chinese landrace
Ci769	Y	Y	China	Chinese landrace
Ci889	Y	Y	China	Chinese landrace
Ci912	Y	Y	China	Chinese landrace
Ci923	Y	Y	China	Modern cultivar
Ci937	Y	Y	China	Modern cultivar
Ci866	-	Y	France	World-wide germplasm
Ci847	N	-	Georgia	World-wide germplasm
Ci086	N	-	Germany	World-wide germplasm
Ci802	N	-	Germany	Weedy foxtail millet
Ci880	N	-	Germany	World-wide germplasm
Ci891	N	-	Holland	World-wide germplasm
Ci504	N	Y	Holland	World-wide germplasm
Ci860	N	-	Hungary	World-wide germplasm
Ci865	N	-	Hungary	World-wide germplasm
Ci876	N	N	Hungary	World-wide germplasm
Ci892	N	N	Hungary	World-wide germplasm
Ci859	-	Y	India	World-wide germplasm
Ci868	N	-	India	World-wide germplasm
Ci869	N	-	India	World-wide germplasm
Ci870	N	-	India	World-wide germplasm
Ci862	-	Y	Iran	World-wide germplasm
Ci083	N	-	Japan	World-wide germplasm
Ci502	N	-	Japan	World-wide germplasm
Ci819	N	-	Japan	World-wide germplasm
Ci114	Y	Y	Japan	World-wide germplasm
Ci801	N	-	Kazakhstan	Weedy foxtail millet
Ci853	N	-	Kazakhstan	World-wide germplasm
Ci875	N	-	Lebanon	World-wide germplasm
Ci845	-	Y	Mongolia	World-wide germplasm
Ci480	-	Y	NA	NA
Ci124	N	-	NA	NA
Ci838	N	-	Nepal	World-wide germplasm
Ci505	N	Y	North Korea	World-wide germplasm
Ci842	-	Y	Russia	World-wide germplasm
Ci844	N	-	Russia	World-wide germplasm
Ci855	N	-	South Africa	World-wide germplasm
Ci834	-	Y	South Korea	World-wide germplasm
Ci879	N	N	Turkey	Weedy foxtail millet
Ci843	-	Y	Ukraine	World-wide germplasm
Ci088	-	Y	USA	World-wide germplasm
Ci084	N	-	USA	World-wide germplasm
Ci854	N	-	USA	World-wide germplasm
Ci877	N	Y	USA	World-wide germplasm
Ci878	Y	-	USA	World-wide germplasm
Ci841	N	-	Uzbekistan	World-wide germplasm
Ci851	N	-	Yugoslavia	World-wide germplasm
1 From Jia et al. (2013)
2 "N" indicates absence of the MITE; "Y" indicates presence of the MITE
